# Supplementary material for: Ancient inland human dispersals from Myanmar into interior East Asia since the Late Pleistocene
Source: Sci Rep. 2015 Mar 26;5:9473. doi: 10.1038/srep09473 (PMC4379912; doi:10.1038/srep09473)
Supplement: Supplementary Information — Dataset 1 [file srep09473-s2.xls]

## Sheet: Table S5
Supplementary Table S2. Haplogroup frequency of 129 populations analyzed in this study.
Haplogroups	Burmans_1	Burmans_2	Burmans_3	Burmans_4	Burmans_5	Burmans_6	Naga_1	Naga_2	Naga_3	Chin_1	Chin_2	Chin_3	Rakhine_1	Rakhine_2	Adi	Apatani	Apatani	Naga	Nishi	Tipperah	Garo	Lyngnga	Nong	Mara	Bhoi	Khyn	War_K	Pnar	War_Jaint	Tib_NQ_1	Tib_RK_1	Tib_GD	Tib_LS	Tib_CD	Tib_GZ	Tib_LS	Tib_NQ_2	Monb	Tib_NY	Lhob	Tib_SN	Tib_RK_2	HN-YN	BA-YN1	BA-YN2	YI-YN1	YI-YN2	JN-YN	LH-YN
A	6.25	5.66038	1.96078	4.09836	10.1449	2.77778	0	0	0	3.44828	16.5775	0	8.33333	0	26.6667	3.84615	19.0476	0	18.1818	10	0	1.35135	0	0	13.7931	1.21951	0	0	0	12.5	14.5455	11.8421	8.06452	3.27869	12.7273	8.47458	8.62069	23.5294	13.2075	15	21.4286	18.6441	6.25	4.34783	5.26316	18.75	10	5.55556	0
B	0	1.88679	0	0	0	0	0	0	0	0	0	0	0	0	0	0	0	0	0	0	0	0	3.7037	6.66667	6.89655	1.21951	0	0	0	0	0	0	0	1.63934	0	0	0	0	0	0	0	0	1.25	1.44928	0	0	0	0	0
B4	0	1.88679	0	0	0	4.16667	0	0	0	0	0	0	0	4.7619	0	0	0	0	4.54545	0	0	0	0	0	0	0	0	0	0	1.78571	1.36364	7.89474	14.5161	3.27869	3.63636	0	1.72414	3.92157	0	0	3.57143	0	8.75	1.44928	15.7895	18.75	17.5	5.55556	16.2162
B5	18.75	0	1.96078	4.09836	4.34783	0	0	3.33333	15.3846	0	0	0	4.16667	9.52381	2.22222	0	4.7619	0	0	0	1.31579	0	0	0	0	0	0	0	0	2.97619	0	2.63158	6.45161	1.63934	3.63636	0	0	0	0	0	1.78571	0	5	0	5.26316	6.25	0	5.55556	0
B6	0	0	0	0	0	0	0	0	0	0	0	0	0	0	0	0	0	0	0	0	0	0	0	0	0	0	0	0	0	0	0	0	0	0	0	0	0	0	0	0	0	0	0	0	0	0	0	0	0
C	3.125	0	1.96078	8.19672	1.44928	0	0	23.3333	0	10.3448	1.60428	0	0	0	4.44444	0	0	11.6279	11.3636	0	0	0	0	0	3.44828	1.21951	0	0	0	1.78571	7.27273	1.31579	6.45161	4.91803	5.45455	0	3.44828	3.92157	5.66038	5	8.92857	6.77966	2.5	2.89855	0	0	2.5	0	2.7027
CZ	0	0	0	0	0	0	0	0	0	0	0	0	0	0	0	0	0	0	0	0	0	0	0	0	0	0	0	0	0	0	0	0	0	0	0	0	0	0	0	0	0	0	0	0	0	0	0	0	0
D	0	1.88679	1.96078	3.27869	1.44928	4.16667	3.125	0	2.5641	12.069	6.41711	15.3846	4.16667	9.52381	8.88889	0	19.0476	0	9.09091	0	2.63158	4.05405	11.1111	11.6667	6.89655	8.53659	0	0	0	0.595238	0.454545	0	0	0	1.81818	0	0	0	0	0	0	0	3.75	4.34783	10.5263	0	0	0	10.8108
D/G	0	0	0	0	0	0	0	0	0	0	0	0	0	0	0	11.5385	14.2857	13.9535	2.27273	5	0	0	0	0	0	0	0	0	0	0	0	0	0	0	0	0	0	0	0	0	0	0	8.75	5.7971	0	0	12.5	0	2.7027
D4	12.5	5.66038	9.80392	0.819672	1.44928	2.77778	0	0	5.12821	3.44828	0.534759	0	0	3.1746	2.22222	0	4.7619	13.9535	0	0	2.63158	16.2162	14.8148	11.6667	3.44828	14.6341	17.2414	5.88235	0	16.0714	12.7273	19.7368	9.67742	13.1148	18.1818	10.1695	10.3448	3.92157	20.7547	20	17.8571	10.1695	5	8.69565	5.26316	6.25	0	0	0
D5	0	3.77358	7.84314	2.45902	2.89855	2.77778	0	6.66667	0	0	0	7.69231	4.16667	1.5873	4.44444	15.3846	4.7619	0	20.4545	5	1.31579	0	0	0	0	0	0	0	0	5.95238	0.909091	1.31579	3.22581	4.91803	0	3.38983	6.89655	5.88235	3.77358	15	3.57143	0	10	1.44928	0	12.5	5	5.55556	2.7027
D6	0	0	0	0	0	0	0	0	0	0	0	0	0	0	0	0	0	0	0	0	0	0	0	0	0	0	0	0	0	0	0	0	0	0	0	0	0	0	0	0	0	0	0	0	0	0	0	0	0
E	0	0	0	0	0	0	0	0	0	0	0	0	0	0	0	0	0	0	0	0	0	0	0	0	0	0	0	0	0	0	0	0	0	0	0	0	0	0	0	0	0	0	0	0	0	0	0	0	0
F	0	1.88679	0	0	0	0	0	0	0	0	0	0	0	0	0	0	0	0	0	0	0	0	0	0	0	0	0	0	0	0	0	0	1.6129	0	0	0	0	0	0	0	0	0	2.5	1.44928	21.0526	6.25	0	0	5.40541
F1	0	5.66038	3.92157	0	7.24638	4.16667	0	3.33333	0	20.6897	18.7166	0	0	0	0	7.69231	0	0	0	0	0	0	0	0	0	0	0	0	0	7.14286	4.54545	5.26316	4.83871	1.63934	0	0	0	3.92157	0	0	0	0	0	0	0	0	0	5.55556	0
F1a	21.875	9.43396	1.96078	1.63934	10.1449	1.38889	0	0	0	0	2.13904	7.69231	8.33333	1.5873	2.22222	0	0	4.65116	6.81818	5	0	0	0	0	0	0	0	0	0	0.595238	0.909091	1.31579	1.6129	0	0	0	0	0	0	0	0	0	13.75	10.1449	5.26316	6.25	5	11.1111	21.6216
F1b	0	0	1.96078	0	0	0	0	10	0	0	0	0	0	0	2.22222	3.84615	0	6.97674	2.27273	20	0	0	0	0	0	0	0	0	0	3.57143	1.36364	3.94737	3.22581	8.19672	7.27273	15.2542	8.62069	13.7255	7.54717	5	3.57143	13.5593	0	2.89855	0	6.25	5	0	0
F1c	9.375	1.88679	0	8.19672	10.1449	0	6.25	0	2.5641	0	0.534759	15.3846	8.33333	1.5873	0	19.2308	4.7619	0	9.09091	0	1.31579	1.35135	0	0	3.44828	0	0	0	0	0	5.45455	2.63158	1.6129	0	0	1.69492	0	0	1.88679	0	0	0	0	4.34783	0	0	0	0	2.7027
F2	0	0	0	0	2.89855	0	0	3.33333	0	0	0.534759	0	0	0	0	0	4.7619	0	0	0	0	0	0	0	0	0	0	0	5.88235	0.595238	0.454545	1.31579	0	4.91803	1.81818	0	1.72414	0	0	0	0	1.69492	0	7.24638	0	6.25	5	0	8.10811
F3	0	0	0	1.63934	0	0	0	0	0	0	0	0	0	0	0	0	0	0	0	0	0	0	0	0	0	0	0	0	0	0	0	0	0	0	0	0	0	0	0	0	0	0	1.25	0	5.26316	0	0	0	2.7027
F4	0	0	0	0	0	0	0	0	0	0	0	0	0	0	0	0	0	0	0	0	0	0	0	0	0	0	0	0	0	0	0	1.31579	1.6129	0	0	0	0	0	0	0	0	0	0	0	0	0	0	0	0
G	0	11.3208	0	5.7377	0	4.16667	15.625	6.66667	10.2564	0	12.8342	0	0	3.1746	4.44444	0	0	2.32558	2.27273	0	0	2.7027	0	5	6.89655	1.21951	0	0	0	1.78571	0.909091	1.31579	4.83871	1.63934	1.81818	1.69492	6.89655	0	3.77358	5	0	1.69492	0	0	0	6.25	0	0	0
G1	0	0	0	0.819672	0	0	0	0	0	1.72414	0	0	0	0	0	0	0	0	0	0	0	0	0	0	0	0	0	0	0	1.19048	0	0	1.6129	1.63934	0	1.69492	0	0	0	0	0	1.69492	0	0	0	0	0	5.55556	0
G2	0	0	1.96078	4.09836	2.89855	1.38889	6.25	0	0	0	0	0	0	0	2.22222	3.84615	0	0	0	0	0	0	0	0	0	0	0	5.88235	0	2.38095	1.81818	1.31579	3.22581	3.27869	5.45455	6.77966	1.72414	5.88235	0	0	1.78571	1.69492	3.75	7.24638	5.26316	0	2.5	0	0
G3	0	0	0	0	0	0	0	0	0	0	0	0	0	0	0	0	0	0	0	0	0	0	0	0	0	0	0	0	0	4.16667	3.63636	9.21053	3.22581	4.91803	9.09091	3.38983	6.89655	5.88235	1.88679	10	0	0	3.75	1.44928	0	0	0	0	2.7027
G4	0	0	0	0	0	0	0	0	0	0	0	0	0	0	0	0	0	0	0	0	0	0	0	0	0	0	0	0	0	0	0	0	0	0	0	0	0	0	0	0	0	0	0	0	0	0	0	0	0
HV	0	0	0	0	0	0	0	3.33333	0	0	0	0	0	0	0	0	0	0	0	0	0	0	0	0	0	0	0	0	0	0	0.454545	3.94737	0	0	0	0	0	0	0	0	0	0	0	0	0	0	0	0	0
J	0	0	0	0	0	0	0	0	0	0	0	0	0	0	0	0	0	0	0	0	1.31579	0	0	0	0	0	0	0	0	0	0.454545	0	0	0	0	0	0	0	0	0	0	1.69492	0	0	0	0	0	0	0
K	0	0	1.96078	0	0	0	0	0	0	1.72414	0	0	0	0	0	0	0	0	0	0	0	0	0	0	0	0	0	0	0	0	0	0	0	0	0	0	0	0	0	0	0	0	0	0	0	0	0	0	0
M	0	0	0	0	0	0	0	0	0	0	0	0	0	0	11.1111	0	4.7619	0	2.27273	0	6.57895	0	18.5185	6.66667	10.3448	4.87805	3.44828	5.88235	0	0	0	0	0	0	0	0	0	1.96078	1.88679	0	0	0	1.25	1.44928	0	0	5	0	2.7027
M1	0	0	0	0	0	0	0	0	0	0	0	0	0	0	0	0	0	0	0	0	0	0	0	0	0	0	0	0	0	0	0	1.31579	0	0	0	0	0	0	0	0	0	0	0	0	0	0	0	0	0
M10	0	0	0	1.63934	2.89855	0	0	20	0	0	0	0	0	0	2.22222	0	0	0	0	0	0	0	0	0	0	1.21951	0	0	0	0.595238	1.36364	1.31579	0	1.63934	0	0	0	0	1.88679	0	0	0	1.25	0	0	0	2.5	16.6667	0
M11	0	0	0	0	0	0	6.25	0	0	0	0	0	0	0	0	0	0	0	0	0	0	0	0	0	0	0	0	0	0	0	1.81818	0	1.6129	1.63934	0	0	0	0	1.88679	5	0	0	1.25	0	0	0	0	0	0
M12	0	1.88679	0	5.7377	1.44928	5.55556	0	0	0	0	0	0	0	3.1746	2.22222	0	0	0	0	0	0	0	0	0	0	0	0	0	0	0	0	0	1.6129	0	0	0	0	0	0	0	0	0	0	0	0	0	0	5.55556	0
M13	0	0	0	0	0	0	0	0	5.12821	0	0	0	0	0	0	0	0	0	0	0	0	0	0	0	0	0	0	0	0	6.54762	5	1.31579	0	3.27869	12.7273	0	6.89655	5.88235	3.77358	5	1.78571	1.69492	0	2.89855	5.26316	0	0	0	0
M17	0	0	0	0	0	0	0	0	0	0	0	0	0	0	0	0	0	0	0	0	0	0	0	0	0	0	0	0	0	0	0	0	0	0	0	0	0	0	0	0	0	0	0	0	0	0	0	0	0
M18	0	0	0	0	0	0	0	0	0	0	0	0	0	0	0	0	0	0	0	0	0	0	0	1.66667	0	0	0	0	0	0	0	0	0	0	0	0	0	0	0	0	0	0	0	0	0	0	0	0	0
M2	0	0	0	0	0	1.38889	0	0	0	0	0	0	0	3.1746	0	0	0	0	0	5	1.31579	0	0	1.66667	0	1.21951	0	0	0	0	0	0	0	0	0	0	0	0	0	0	0	0	0	0	0	0	0	0	0
M20	0	0	0	0	4.34783	1.38889	0	0	0	0	0	0	0	4.7619	0	0	0	0	0	0	1.31579	0	0	0	0	0	0	0	23.5294	0	0	0	0	0	0	0	0	0	0	0	0	0	0	1.44928	0	0	0	0	0
M21	0	0	0	1.63934	1.44928	0	0	0	0	0	0	0	0	0	0	0	0	0	0	0	0	0	0	0	0	0	0	0	0	0	0	0	0	0	0	0	0	0	0	0	0	0	0	0	0	0	0	0	0
M22	0	0	0	0	0	0	0	0	0	0	0	0	0	0	0	0	0	0	0	0	0	0	0	0	0	0	0	0	0	0	0	0	0	0	0	0	0	0	0	0	0	0	0	0	0	0	0	0	0
M24	0	1.88679	0	0	1.44928	2.77778	28.125	3.33333	0	0	0	0	0	1.5873	0	0	0	0	0	0	0	0	0	0	0	0	0	0	0	0	0	0	0	0	0	0	0	0	0	0	0	0	0	0	0	0	0	0	0
M25	0	0	0	0	0	0	0	0	0	0	0	0	0	0	0	0	0	0	0	0	0	0	0	0	0	0	0	0	0	0	0	0	0	0	0	0	0	0	0	0	0	0	0	0	0	0	0	0	0
M27	0	0	0	0	0	0	0	0	0	0	0	0	0	0	0	0	0	0	0	0	0	0	0	0	0	0	3.44828	0	0	0	0	0	0	0	0	0	0	0	0	0	0	0	0	0	0	0	0	0	0
M3	0	1.88679	0	0.819672	0	0	0	0	0	0	0	0	0	0	2.22222	0	4.7619	2.32558	0	0	0	0	0	0	3.44828	0	0	1.96078	0	0	0	0	0	0	0	0	0	0	0	0	0	0	0	0	0	0	0	0	0
M30	0	0	0	0	0	0	0	0	0	0	0	0	4.16667	1.5873	0	0	0	0	0	0	0	0	0	0	0	0	0	0	0	0	0	0	0	0	0	0	0	0	0	0	0	0	0	0	0	0	0	0	0
M31	0	1.88679	0	0	0	0	0	0	2.5641	0	0	0	0	0	0	0	0	0	0	0	0	1.35135	0	0	17.2414	10.9756	0	1.96078	5.88235	0	0	0	0	0	0	0	0	3.92157	0	0	0	0	0	0	0	0	0	0	0
M33	0	0	0	0.819672	0	0	25	0	0	8.62069	3.74332	0	0	0	0	0	0	2.32558	0	0	57.8947	17.5676	14.8148	1.66667	0	3.65854	3.44828	23.5294	0	0	0	0	0	0	0	0	0	0	0	0	0	0	0	0	0	0	0	0	0
M34	0	0	0	0	0	0	0	0	0	0	0	0	0	0	0	0	0	0	0	0	0	0	0	0	0	0	0	0	0	0	0	0	0	0	0	0	0	0	0	0	0	0	0	0	0	0	0	0	0
M35	0	0	0	0	0	1.38889	0	0	0	0	0	0	0	1.5873	0	0	0	0	0	0	0	0	0	0	0	0	0	0	0	0	0	0	0	0	0	0	0	0	0	0	0	0	0	0	0	0	0	0	0
M37	0	0	0	0	0	0	0	0	0	0	0	0	0	0	0	0	0	0	0	0	0	0	0	0	0	0	0	0	0	0	0	0	0	0	0	0	0	0	0	0	0	0	0	0	0	0	0	0	0
M38	0	0	0	0	4.34783	4.16667	3.125	0	0	0	0	0	4.16667	4.7619	0	0	0	16.2791	0	0	0	0	0	0	0	0	0	0	0	0	0	0	0	0	0	0	0	0	0	0	0	0	0	0	0	0	0	0	0
M39	0	0	0	0	0	1.38889	0	0	0	0	0	0	0	0	0	0	0	0	0	0	0	1.35135	0	25	0	6.09756	0	0	0	0	0.909091	0	0	0	0	0	0	0	0	0	0	0	0	0	0	0	0	0	0
M4	0	1.88679	0	0	0	0	0	0	0	0	0	0	0	0	0	0	0	0	0	0	0	0	0	0	0	0	3.44828	9.80392	0	0	0	0	0	0	0	0	0	0	0	0	0	0	0	0	0	0	0	0	0
M40	0	0	0	0	0	0	0	0	0	0	0	0	0	0	0	3.84615	0	0	0	0	0	0	0	0	0	0	0	0	0	0	0	0	0	0	0	0	0	0	0	0	0	0	0	0	0	0	0	0	0
M42	0	0	0	0	0	0	0	0	0	0	0	0	0	0	0	0	0	0	0	0	0	0	0	0	0	0	0	0	0	0	0	0	0	0	0	0	0	0	0	0	0	0	0	0	0	0	0	0	0
M45	0	0	1.96078	0	1.44928	0	0	0	0	0	0	0	0	0	0	0	0	0	0	0	0	0	0	0	0	0	0	0	0	0	0	0	0	0	0	0	0	0	0	0	0	0	0	0	0	0	0	0	0
M46	0	0	1.96078	0.819672	0	0	0	0	0	0	0	0	0	0	0	0	0	0	0	0	0	0	0	0	0	0	0	0	0	0	0	0	0	0	0	0	0	0	0	0	0	0	0	0	0	0	0	0	0
M47	0	0	0	0	0	0	0	0	0	0	0	0	0	0	0	0	0	0	0	0	0	0	0	0	0	0	0	0	0	0	0	0	0	0	0	0	0	0	0	0	0	0	0	0	0	0	0	0	0
M48	0	0	0	0	0	0	0	0	0	0	0	0	0	0	0	0	0	0	0	0	0	0	0	0	0	0	0	0	0	0	0	0	0	0	0	0	0	0	0	0	0	0	0	0	0	0	0	0	0
M49	3.125	0	0	0	2.89855	4.16667	0	3.33333	5.12821	0	2.6738	0	8.33333	1.5873	0	7.69231	0	0	2.27273	5	3.94737	25.6757	22.2222	8.33333	10.3448	6.09756	13.7931	13.7255	0	0	0	0	0	0	0	0	0	0	0	0	0	0	0	0	0	0	0	0	0
M5	0	1.88679	0	0	4.34783	0	0	0	0	0	0	0	0	0	0	0	0	0	0	0	0	0	0	0	0	1.21951	0	1.96078	0	0	0	0	0	0	0	0	0	0	0	0	0	0	0	0	0	0	0	0	0
M50	0	0	1.96078	1.63934	0	0	0	0	0	0	0	0	0	0	0	0	0	0	0	0	0	0	0	3.33333	0	4.87805	0	1.96078	23.5294	0	0	0	0	0	0	0	0	0	0	0	0	0	0	0	0	0	0	0	0
M51	0	0	0	0	0	0	0	0	2.5641	1.72414	1.60428	0	0	0	0	0	0	0	0	0	0	0	0	0	0	0	0	0	0	0	0	0	0	0	0	0	0	0	0	0	0	0	0	0	0	0	0	0	0
M55	0	0	0	0	0	0	6.25	0	5.12821	5.17241	2.6738	7.69231	0	0	0	0	0	2.32558	0	0	0	0	0	0	0	0	0	0	0	0	0	0	0	0	0	0	0	0	0	0	0	0	0	0	0	0	0	0	0
M58	3.125	0	0	0.819672	0	4.16667	0	0	0	0	0	0	0	0	0	0	0	0	0	0	0	0	0	0	0	0	0	0	0	0	0	0	0	0	0	0	0	0	0	0	0	0	0	0	0	0	0	0	0
M6	0	0	0	0	0	0	0	0	0	0	0	0	8.33333	0	0	15.3846	0	0	0	0	0	0	0	0	0	0	0	0	0	0	0	0	0	0	0	0	0	0	0	0	0	0	0	0	0	0	0	0	0
M60	0	0	0	0	0	1.38889	0	0	0	0	0	0	0	0	8.88889	0	0	0	0	0	0	0	0	0	0	0	0	0	0	0	0	0	0	0	0	0	0	0	0	5	0	0	0	0	0	0	0	0	0
M61	0	0	0	0	0	0	0	0	0	0	0	0	0	0	0	0	0	0	0	0	0	0	0	0	0	0	0	0	0	0.595238	0.909091	0	0	0	1.81818	1.69492	0	0	0	0	0	1.69492	0	0	0	0	0	0	0
M62	0	0	0	0	0	0	0	0	0	0	0	0	0	0	0	0	0	0	0	0	0	0	0	0	0	0	0	0	0	1.19048	3.63636	1.31579	0	1.63934	0	3.38983	5.17241	0	1.88679	0	5.35714	1.69492	0	0	0	0	0	0	0
M63	0	0	0	3.27869	0	0	0	0	0	0	0	0	0	0	0	0	0	0	0	0	0	0	0	0	0	0	0	0	0	0	0	0	0	0	0	0	0	0	0	0	0	0	0	0	0	0	0	0	0
M65	0	0	0	0	0	0	0	0	0	0	0	0	0	0	0	0	0	0	0	0	0	0	0	0	0	0	0	0	0	0	0	0	0	0	0	0	0	0	0	0	0	0	0	0	0	0	0	0	0
M7	6.25	1.88679	0	0	1.44928	30.5556	0	0	0	0	0	0	16.6667	26.9841	0	0	0	0	0	0	0	0	0	1.66667	0	0	0	0	0	0	0	2.63158	1.6129	0	1.81818	0	0	0	0	0	0	0	7.5	7.24638	5.26316	6.25	12.5	16.6667	2.7027
M70	0	0	0	0	0	0	0	0	0	0	0	0	0	0	0	0	0	0	0	0	0	0	0	0	0	0	0	0	0	0	0.454545	0	0	0	0	0	0	0	0	0	0	0	0	0	0	0	0	0	0
M71	0	0	1.96078	0	0	0	0	0	0	0	0	0	0	0	0	0	0	0	0	0	0	0	0	0	0	0	0	0	0	0	0	0	1.6129	0	0	0	0	0	0	0	0	0	0	5.7971	5.26316	0	2.5	0	2.7027
M72	0	0	0	0	0	0	0	0	0	0	3.20856	0	0	0	0	0	0	0	0	0	0	0	0	0	0	0	0	0	0	0	0	0	0	0	0	0	0	0	0	0	0	0	0	0	0	0	0	0	0
M73	0	0	0	0	0	0	0	0	0	0	0	0	0	0	0	0	0	0	0	0	0	0	0	0	0	0	0	0	0	0	0	0	0	0	0	0	0	0	0	0	0	0	0	0	0	0	0	0	0
M74	0	0	0	0	1.44928	0	0	0	0	0	1.06952	0	4.16667	0	0	0	0	0	0	0	0	0	0	0	0	0	0	0	0	0	0	0	0	0	0	0	0	0	0	0	0	0	1.25	0	0	0	2.5	0	0
M75	0	0	0	0	0	0	0	0	0	0	0	0	0	0	0	0	0	0	0	0	0	0	0	0	0	0	0	0	0	0	0	0	0	0	0	0	0	0	0	0	0	0	0	0	0	0	0	0	0
M76	0	1.88679	0	0	1.44928	0	0	0	0	0	0	0	0	0	0	0	0	0	0	0	0	0	0	0	0	0	0	0	0	0	0	0	0	0	0	0	0	0	0	0	0	0	0	0	0	0	0	0	0
M8	0	0	0	0	0	0	0	0	0	0	0	0	0	0	0	0	0	0	0	5	0	0	0	0	0	0	0	0	0	0.595238	0.454545	1.31579	1.6129	1.63934	3.63636	1.69492	0	0	0	0	0	0	2.5	0	0	0	2.5	0	2.7027
M82	0	0	0	0	0	0	0	0	0	0	0	0	0	1.5873	0	0	0	0	0	0	0	0	0	0	0	0	0	0	0	0	0	0	0	0	0	0	0	0	0	0	0	0	0	0	0	0	0	0	0
M54	0	0	0	0	1.44928	0	0	3.33333	0	0	0	0	0	0	0	0	0	0	0	0	0	0	0	0	0	0	0	0	0	0	0	0	0	0	0	0	0	0	0	0	0	0	0	0	0	0	0	0	0
M84	0	3.77358	1.96078	0.819672	1.44928	0	0	0	0	25.8621	3.20856	30.7692	4.16667	0	0	0	0	9.30233	0	0	0	0	0	0	0	0	0	0	0	0	0	0	0	0	0	0	0	0	0	0	0	0	0	0	0	0	0	0	0
M83	0	0	0	1.63934	0	2.77778	0	0	12.8205	0	0	0	0	4.7619	0	0	0	0	0	10	0	0	0	0	0	0	0	0	0	0	0	0	0	0	0	0	0	0	0	0	0	0	0	0	0	0	0	0	0
M9	3.125	0	3.92157	1.63934	1.44928	4.16667	0	10	28.2051	3.44828	4.81283	7.69231	4.16667	3.1746	6.66667	7.69231	14.2857	0	0	5	1.31579	13.5135	3.7037	5	6.89655	20.7317	31.0345	9.80392	29.4118	20.8333	23.6364	5.26316	6.45161	26.2295	3.63636	33.8983	22.4138	15.6863	26.4151	10	25	32.2034	1.25	7.24638	5.26316	0	7.5	5.55556	0
M90	0	5.66038	21.5686	4.09836	0	0	0	0	0	0	0	0	0	0	0	0	0	0	0	0	0	0	0	0	0	0	0	0	0	0	0	0	0	0	0	0	0	0	0	0	0	0	0	0	0	0	0	0	0
M91	0	0	0	5.7377	0	0	0	0	0	0	0	0	0	0	0	0	0	0	0	0	0	0	0	0	0	0	0	0	0	0.595238	0	0	0	0	0	0	0	0	0	0	0	0	0	0	0	0	0	0	0
N	0	0	0	0	0	0	0	0	0	0	0	0	0	0	0	0	0	0	0	0	0	0	0	0	0	0	0	0	0	0	0	0	0	0	0	0	1.72414	0	0	0	1.78571	0	0	0	0	0	0	0	0
N10	0	0	0	0	0	0	0	0	0	0	0	0	0	0	0	0	0	0	0	0	0	0	0	0	0	0	0	0	0	0	0	0	0	0	0	0	0	0	0	0	0	0	0	0	0	0	0	0	0
N11	0	0	0	0	0	0	0	0	0	0	0	0	0	0	0	0	0	0	0	0	0	0	0	0	0	0	0	0	0	0.595238	0.454545	0	0	0	0	0	0	0	0	0	0	0	0	0	0	0	0	0	0
N21	0	5.66038	0	12.2951	2.89855	1.38889	0	0	0	0	1.60428	0	4.16667	1.5873	0	0	0	0	0	0	0	0	0	0	0	0	0	0	0	0	0	0	0	0	0	0	0	0	0	0	0	0	0	2.89855	0	0	0	0	0
N22	0	0	0	0	0	0	0	0	0	0	0	0	0	0	0	0	0	0	0	0	0	0	0	0	0	0	0	0	0	0	0	0	0	0	0	0	0	0	0	0	0	0	0	0	0	0	0	0	0
N23	0	0	0	0	0	0	0	0	0	0	0	0	0	0	0	0	0	0	0	0	0	0	0	0	0	0	0	0	0	0	0	0	0	0	0	0	0	0	0	0	0	0	0	0	0	0	0	0	0
N8	0	1.88679	0	0	0	0	0	0	0	0	0	0	0	0	0	0	0	0	0	0	0	0	0	0	0	0	0	0	0	0	0	0	0	0	0	0	0	0	0	0	0	0	0	0	0	0	0	0	0
N9	0	0	0	0	0	0	0	0	0	0	0	0	0	1.5873	0	0	0	0	0	0	0	0	0	0	0	0	0	0	0	1.19048	0	1.31579	4.83871	0	0	0	0	0	1.88679	0	0	0	0	0	0	0	0	11.1111	0
R	0	0	0	0	0	0	0	0	0	0	0	0	0	0	0	0	0	0	0	0	0	0	0	0	3.44828	0	3.44828	0	0	0	0	0	0	0	0	0	0	0	0	0	0	0	2.5	0	0	0	0	0	0
R10	0	0	0	0	0	0	0	0	0	0	0	0	0	0	0	0	0	0	0	0	0	2.7027	0	0	0	0	0	0	0	0	0	0	0	0	0	0	0	0	0	0	0	0	0	0	0	0	0	0	0
R11	0	0	0	0	0	0	0	0	0	0	0	0	4.16667	0	0	0	0	0	0	0	0	0	0	0	0	0	0	0	0	0.595238	0	0	0	0	0	0	0	0	0	0	0	0	0	0	0	0	0	0	0
R16	0	0	0	0	0	0	0	0	0	0	0	0	0	0	2.22222	0	0	0	2.27273	0	0	0	0	0	0	0	0	0	0	0	0	0	0	0	0	0	0	0	0	0	0	0	0	0	0	0	0	0	0
R2	0	0	0	0	0	0	0	0	0	0	0	0	0	0	0	0	0	0	0	0	0	0	0	0	0	0	0	0	0	0	0.454545	0	0	0	0	0	0	0	0	0	0	0	0	0	0	0	0	0	0
R21	0	0	0	0	1.44928	0	0	0	0	0	0.534759	0	0	0	0	0	0	0	0	0	0	0	0	0	0	0	0	0	0	0	0	0	0	0	0	0	0	0	0	0	0	0	0	0	0	0	0	0	0
R22	0	0	9.80392	0.819672	7.24638	0	0	0	0	0	0	7.69231	0	0	0	0	0	11.6279	0	0	0	0	0	0	0	0	0	0	0	0	0	0	0	0	0	0	0	0	0	0	0	0	0	0	0	0	0	0	0
R3	0	0	1.96078	0	0	0	0	0	0	0	0	0	0	0	0	0	0	0	0	0	0	0	0	0	0	0	0	0	0	0	0	0	0	0	0	0	0	0	0	0	0	0	0	0	0	0	0	0	0
R31	0	0	0	0	0	0	0	0	2.5641	0	0.534759	0	0	0	0	0	0	0	0	0	0	0	0	0	0	0	0	0	0	0	0.909091	0	0	0	0	0	0	0	1.88679	0	0	0	0	0	0	0	0	0	0
R32	0	0	0	0	0	0	0	0	0	0	0	0	0	0	0	0	0	0	0	0	0	0	0	0	0	0	0	0	0	0	0	0	0	0	0	0	0	0	0	0	0	0	0	0	0	0	0	0	0
R5	0	0	0	0	0	0	0	0	0	0	0	0	0	0	0	0	0	2.32558	0	0	0	0	0	0	0	0	0	0	0	0	0	0	0	0	0	0	0	0	0	0	0	0	0	0	0	0	0	0	0
R6	0	0	0	0	0	0	0	0	0	0	0	0	0	0	0	0	0	0	0	0	0	0	0	0	0	0	0	0	0	0	0	0	0	0	0	0	0	0	0	0	0	0	0	0	0	0	0	0	0
R8	0	0	0	0	0	0	0	0	0	0	0	0	0	0	0	0	0	0	0	0	0	0	0	0	0	3.65854	3.44828	0	0	0	0	0	0	0	0	0	0	0	0	0	0	0	0	0	0	0	0	0	0
R9	0	15.0943	11.7647	0	0	4.16667	0	0	0	0	0	0	0	0	2.22222	0	0	0	0	5	0	0	0	0	0	0	0	0	0	0	0.909091	2.63158	3.22581	0	0	0	1.72414	0	0	0	0	0	2.5	4.34783	0	0	0	0	10.8108
T	0	0	0	0	0	0	0	0	0	0	0	0	0	0	0	0	0	0	0	0	0	0	0	0	0	0	0	0	0	0	0.909091	0	0	0	3.63636	0	0	0	0	0	0	0	0	0	0	0	0	0	0
U	12.5	1.88679	3.92157	7.37705	0	1.38889	0	0	0	0	2.13904	0	0	3.1746	0	0	0	0	0	20	17.1053	12.1622	11.1111	10	3.44828	7.31707	17.2414	17.6471	11.7647	0.595238	0	1.31579	0	1.63934	0	1.69492	3.44828	1.96078	0	0	0	3.38983	0	0	0	0	0	0	0
W	0	0	0	0	0	0	0	0	0	0	0	0	0	0	0	0	0	0	0	0	0	0	0	0	0	0	0	0	0	0	0	0	0	0	0	0	0	0	0	0	0	0	0	0	0	0	0	0	0
Y	0	0	0	0	0	0	0	0	0	0	0	0	0	0	0	0	0	0	0	0	0	0	0	0	0	0	0	0	0	0	0	0	0	0	0	0	0	0	0	0	0	0	1.25	0	0	0	0	0	0
Z	0	0	0	3.27869	0	0	0	0	0	1.72414	12.2995	0	0	0	2.22222	0	0	0	6.81818	0	0	0	0	0	0	0	0	0	0	2.97619	0.909091	3.94737	1.6129	3.27869	1.81818	5.08475	1.72414	0	0	0	3.57143	1.69492	1.25	1.44928	0	0	0	0	0
Sample Size	32	53	51	122	69	72	32	30	39	58	187	13	24	63	45	26	21	43	44	20	76	74	27	60	29	82	29	51	17	168	220	76	62	61	55	59	58	51	53	20	56	59	80	69	19	16	40	18	37
[truncated: 80 more columns]
