# Supplementary material for: Ancient inland human dispersals from Myanmar into interior East Asia since the Late Pleistocene
Source: Sci Rep. 2015 Mar 26;5:9473. doi: 10.1038/srep09473 (PMC4379912; doi:10.1038/srep09473)
Supplement: Supplementary Information — Dataset 2 [file srep09473-s3.xls]

## Sheet: Table S3
Supplementary Table S5. Nei's dA genetic distance of 129 populatioins analyzed in this study.
	Burmans_1	Burmans_2	Burmans_3	Burmans_4	Burmans_5	Burmans_6	Naga_1	Naga_2	Naga_3	Chin_1	Chin_2	Chin_3	Rakhine_1	Rakhine_2	Bamar_Summerer	Karen_Summerer	Chakma_Gazi	Marma_Gazi	Tripura_Gazi	Adi	Apatani_1	Apatani_2	Naga	Nishi	Tipperah	Garo	Tib_NQ_1	Tib_RK_1	Tib_CD	Tib_GZ	Tib_NQ_2	Monb	Tib_NY	Lhob	Tib_SN	Tib_RK_2	Tib_GD	Tib_LS_1	Tib_LS_2	HN-YN	BA-YN1	BA-YN2	YI-YN1	YI-YN2	JN-YN	LH-YN	PM-YN	NX-YN	ZA-YN1
Burmans_1
Burmans_2	0.04227
Burmans_3	0.06406	0.01835
Burmans_4	0.04286	0.02348	0.04181
Burmans_5	0.02423	0.01931	0.03875	0.01968
Burmans_6	0.07326	0.04939	0.07612	0.06334	0.05401
Naga_1	0.1262	0.07926	0.11561	0.08343	0.08612	0.11365
Naga_2	0.08629	0.0634	0.07175	0.04422	0.05278	0.09089	0.10941
Naga_3	0.06608	0.07016	0.07994	0.06297	0.06628	0.08933	0.11772	0.06942
Chin_1	0.1101	0.0652	0.08295	0.07374	0.06249	0.10327	0.11753	0.08355	0.1105
Chin_2	0.08299	0.03603	0.07365	0.04846	0.03569	0.0796	0.0965	0.07744	0.07993	0.04775
Chin_3	0.07106	0.0491	0.06296	0.05058	0.03379	0.09128	0.11068	0.08904	0.07848	0.01396	0.0746
Rakhine_1	0.01997	0.02096	0.04813	0.02225	0.00281	0.00677	0.09074	0.05939	0.05502	0.06727	0.04582	0.02634
Rakhine_2	0.05296	0.05577	0.07657	0.05456	0.04901	-0.00039	0.11239	0.08864	0.07111	0.10241	0.08627	0.07795	0.0064
Bamar_Summerer	0.01463	0.0099	0.03105	0.02098	0.00656	0.04177	0.08886	0.04894	0.05982	0.06239	0.04054	0.05259	0.00565	0.03922
Karen_Summerer	0.04594	0.05174	0.08562	0.07302	0.04956	0.10949	0.14493	0.09346	0.12812	0.12223	0.10128	0.1013	0.05868	0.11024	0.03301
Chakma_Gazi	0.0769	0.03477	0.04632	0.0524	0.02672	0.0479	0.11165	0.07118	0.07877	0.05406	0.03586	0.07549	0.03328	0.05799	0.02645	0.09662
Marma_Gazi	0.07254	0.04217	0.05381	0.04827	0.03167	0.03635	0.10097	0.07334	0.08627	0.07108	0.0504	0.07709	0.02422	0.04482	0.02556	0.08921	0.0118
Tripura_Gazi	0.08328	0.04435	0.06115	0.06084	0.03621	0.05758	0.11718	0.07727	0.08521	0.05721	0.03999	0.08765	0.03614	0.06817	0.0324	0.10709	0.00486	0.01456
Adi	0.06896	0.04185	0.06582	0.04486	0.03261	0.07869	0.11499	0.06768	0.078	0.08696	0.0359	0.07483	0.02574	0.07919	0.03731	0.08241	0.06561	0.05936	0.0728
Apatani_1	0.07126	0.05179	0.06154	0.04364	0.0267	0.07827	0.10728	0.06673	0.07323	0.09064	0.06681	0.04702	0.01493	0.08256	0.04272	0.10823	0.05019	0.05699	0.05526	0.05294
Apatani_2	0.06057	0.04759	0.05927	0.04318	0.02988	0.07385	0.11256	0.0728	0.04742	0.07419	0.04271	0.04286	0.0231	0.06051	0.03904	0.09831	0.06337	0.06538	0.07122	0.0025	0.03465
Naga	0.06703	0.05138	0.05221	0.0545	0.0411	0.08539	0.10749	0.05977	0.09485	0.0682	0.08507	0.0532	0.04927	0.07947	0.04029	0.08584	0.0687	0.06734	0.08095	0.07992	0.06914	0.06002
Nishi	0.06352	0.04325	0.06258	0.03679	0.02654	0.08272	0.11571	0.05503	0.10172	0.08644	0.04879	0.05149	0.02647	0.08012	0.03527	0.0737	0.06945	0.06692	0.08419	0.01835	0.03104	0.02167	0.07233
Tipperah	0.04496	0.03866	0.0492	0.038	0.03735	0.0716	0.11547	0.05742	0.06808	0.09912	0.06246	0.07659	0.03594	0.06644	0.03204	0.08306	0.06084	0.05892	0.06405	0.04543	0.04723	0.04398	0.05844	0.04736
Garo	0.20587	0.2019	0.20967	0.18638	0.19845	0.22778	0.1147	0.22908	0.23306	0.19546	0.20483	0.22564	0.19526	0.21752	0.18564	0.25387	0.21164	0.19184	0.20419	0.21794	0.21693	0.21216	0.21017	0.22294	0.18048
Tib_NQ_1	0.06059	0.04955	0.05217	0.05603	0.04307	0.0791	0.12392	0.06184	0.03356	0.08211	0.04916	0.07906	0.04588	0.08045	0.03963	0.10018	0.04767	0.06277	0.06278	0.03877	0.05506	0.02572	0.06692	0.05697	0.05178	0.22289
Tib_RK_1	0.06477	0.05571	0.06173	0.05428	0.04263	0.08322	0.12477	0.05623	0.03567	0.08565	0.05569	0.07599	0.04471	0.08673	0.04185	0.09617	0.05857	0.07031	0.07132	0.03742	0.05608	0.0246	0.07043	0.05822	0.05954	0.22836	0.00306
Tib_CD	0.06794	0.05806	0.05417	0.05473	0.05342	0.08037	0.12081	0.0421	0.02195	0.09124	0.06974	0.07514	0.05135	0.07902	0.04505	0.10419	0.05908	0.0692	0.07407	0.05704	0.05621	0.03525	0.06255	0.0694	0.04531	0.2197	0.00155	0.00552
Tib_GZ	0.07079	0.04903	0.06366	0.04115	0.03883	0.06948	0.10508	0.06229	0.06928	0.07167	0.04952	0.0589	0.03407	0.0573	0.03609	0.08587	0.05859	0.05156	0.06939	0.02566	0.06887	0.01371	0.06886	0.03671	0.04432	0.21462	0.04063	0.04425	0.04685
Tib_NQ_2	0.06567	0.04363	0.04966	0.04712	0.04749	0.07422	0.10973	0.04468	0.02455	0.09227	0.05626	0.07169	0.04348	0.076	0.0419	0.09784	0.05718	0.06453	0.07093	0.03947	0.05088	0.02834	0.06174	0.05292	0.03152	0.21293	4e-05	0.00394	-0.00731	0.03369
Monb	0.07701	0.05534	0.06444	0.05523	0.03976	0.08443	0.12672	0.05855	0.06222	0.09217	0.0479	0.08646	0.0431	0.09076	0.0445	0.09337	0.05817	0.0623	0.07127	0.01427	0.05412	0.02179	0.07701	0.0363	0.02292	0.22571	0.0127	0.01513	0.0205	0.02419	0.0075
Tib_NY	0.07239	0.06507	0.06493	0.06844	0.06186	0.09471	0.13532	0.05955	0.03376	0.10573	0.07457	0.09011	0.05972	0.09622	0.05661	0.11429	0.07694	0.08872	0.09266	0.04492	0.07029	0.03144	0.06811	0.07122	0.0584	0.23648	-0.00063	-0.00062	-0.00261	0.05736	-0.0027	0.01756
Lhob	0.05121	0.03111	0.03547	0.04128	0.03373	0.06883	0.10453	0.04742	0.05142	0.08361	0.05017	0.06889	0.02969	0.07199	0.03075	0.08564	0.05065	0.05944	0.07024	0.01654	0.03377	0.02018	0.04332	0.02009	0.03618	0.21075	-0.00507	0.00613	0.00515	0.02614	-0.00641	0.00331	-0.00481
Tib_SN	0.07487	0.07224	0.07246	0.07045	0.06106	0.09986	0.14862	0.0693	0.0485	0.10654	0.06806	0.10041	0.06053	0.10217	0.05667	0.10901	0.08379	0.09289	0.101	0.03286	0.07915	0.02638	0.07816	0.05898	0.06509	0.24487	0.00383	0.00022	0.00914	0.05657	0.00661	0.01222	-0.00613	0.00259
Tib_RK_2	0.0933	0.08719	0.08757	0.081	0.07516	0.11064	0.15558	0.06795	0.04273	0.11947	0.07883	0.10716	0.07163	0.11423	0.07375	0.12578	0.09491	0.1045	0.10833	0.04715	0.08592	0.03634	0.09358	0.08358	0.04885	0.25018	0.01449	0.00869	0.00621	0.06388	0.00555	0.01012	-0.00086	0.02512	0.00012
Tib_GD	0.04134	0.03023	0.04193	0.04396	0.03006	0.06138	0.10972	0.0625	0.06463	0.07743	0.04631	0.07677	0.03416	0.06107	0.02054	0.0836	0.0425	0.0492	0.05694	0.03777	0.05693	0.03524	0.04772	0.04829	0.04417	0.20907	0.0123	0.02135	0.02282	0.03309	0.01913	0.02443	0.02162	-0.00518	0.02401	0.0487
Tib_LS_1	0.0387	0.02017	0.03716	0.02796	0.02274	0.05097	0.09163	0.04129	0.04686	0.06646	0.04017	0.06471	0.0257	0.04686	0.00989	0.06791	0.03622	0.04032	0.04893	0.033	0.04533	0.03289	0.04431	0.03306	0.03885	0.20217	0.01866	0.02497	0.02137	0.02837	0.01943	0.02322	0.0305	0.0074	0.02945	0.04893	0.00227
Tib_LS_2	0.09797	0.08786	0.08311	0.08248	0.07873	0.10754	0.14754	0.07489	0.03459	0.12502	0.08836	0.09685	0.07277	0.10963	0.07668	0.13346	0.08907	0.09895	0.1054	0.06859	0.07365	0.04788	0.09648	0.09481	0.05183	0.24861	0.01584	0.01699	-0.00175	0.07025	0.00262	0.02227	0.00493	0.0298	0.01539	-0.0025	0.05047	0.05115
HN-YN	0.02581	0.02188	0.04363	0.0368	0.01948	0.04264	0.10218	0.06051	0.07383	0.08366	0.06049	0.05413	0.00975	0.038	0.00861	0.04359	0.04444	0.04078	0.06021	0.04032	0.04064	0.02725	0.04421	0.02246	0.03907	0.20504	0.04561	0.05424	0.04943	0.03578	0.04429	0.04603	0.06426	0.02344	0.06257	0.0852	0.02613	0.01312	0.08182
BA-YN1	0.02804	0.01803	0.03598	0.02661	0.01408	0.03835	0.09219	0.05245	0.05428	0.07413	0.054	0.04558	0.00767	0.03722	0.00782	0.04309	0.03917	0.0341	0.05194	0.03808	0.03681	0.01878	0.03668	0.03838	0.03365	0.19814	0.02879	0.03023	0.02484	0.02682	0.02489	0.03528	0.03735	0.01988	0.04332	0.05345	0.01907	0.01567	0.05014	0.00726
BA-YN2	0.04648	0.03378	0.05362	0.04082	0.03246	0.04843	0.10129	0.0728	0.05893	0.07854	0.06111	0.05623	0.02285	0.03695	0.02018	0.07239	0.05221	0.0454	0.06277	0.04514	0.06422	0.02949	0.0643	0.04849	0.05556	0.20616	0.04297	0.04889	0.04513	0.02073	0.04315	0.04592	0.06043	0.03977	0.05805	0.076	0.02815	0.00714	0.07487	0.01104	0.01327
YI-YN1	0.03377	0.01683	0.04471	0.03525	0.01537	0.04118	0.09803	0.05682	0.07066	0.088	0.03935	0.06603	0.01003	0.03912	0.01219	0.06523	0.04888	0.0457	0.0645	0.01275	0.0434	0.02143	0.05658	0.00304	0.02538	0.20751	0.0287	0.04107	0.0401	0.02551	0.02686	0.01108	0.04459	0.00038	0.03442	0.05791	0.00557	-0.01076	0.06895	-0.0047	0.0151	-0.00738
YI-YN2	0.06056	0.04273	0.06183	0.04892	0.03359	0.03425	0.11232	0.0575	0.07483	0.09409	0.06435	0.07308	0.0156	0.03787	0.02421	0.07777	0.04884	0.03981	0.06015	0.03884	0.04372	0.02335	0.05394	0.03668	0.03585	0.21278	0.04707	0.04887	0.0425	0.04137	0.03985	0.03163	0.0587	0.03835	0.05368	0.06337	0.03238	0.01227	0.06677	0.00498	0.01322	0.01581	-0.01058
JN-YN	0.02922	0.02743	0.0519	0.03564	0.01385	0.01337	0.10477	0.03042	0.06266	0.07731	0.05278	0.06033	-0.00254	0.01394	0.00947	0.05835	0.02998	0.02829	0.0415	0.04399	0.04999	0.04519	0.06583	0.04373	0.04632	0.20641	0.04382	0.05049	0.04755	0.04837	0.04707	0.0485	0.06174	0.04076	0.06649	0.07761	0.03106	0.01489	0.07663	0.00677	0.01691	0.02322	0.0067	0.00862
LH-YN	0.04536	0.02482	0.06086	0.05619	0.03566	0.06933	0.11786	0.08406	0.10156	0.0959	0.08301	0.05608	0.03382	0.06334	0.01871	0.04132	0.06947	0.06451	0.07762	0.06955	0.0749	0.05498	0.07217	0.04922	0.06087	0.22142	0.08536	0.08674	0.07837	0.05025	0.07653	0.08493	0.10516	0.07303	0.10623	0.12174	0.05537	0.03227	0.1184	0.00998	0.01789	0.00952	0.01603	0.02482	0.0314
PM-YN	0.06624	0.04542	0.05535	0.03142	0.03615	0.07754	0.1093	0.01887	0.0729	0.06882	0.04938	0.07591	0.03989	0.07648	0.02834	0.06832	0.06009	0.05827	0.07276	0.02434	0.05452	0.02353	0.03748	0.01489	0.04609	0.21651	0.03128	0.02535	0.03177	0.01958	0.02362	0.02067	0.0343	0.00323	0.02729	0.04535	0.02644	0.01402	0.06721	0.03031	0.02271	0.04149	0.01698	0.02879	0.04491	0.05817
NX-YN	0.03405	0.04141	0.07123	0.046	0.03013	0.07549	0.11828	0.06411	0.09176	0.09493	0.07054	0.08003	0.03365	0.06743	0.01521	0.03606	0.06817	0.06072	0.07966	0.05434	0.07781	0.06094	0.06299	0.04057	0.06038	0.224	0.06718	0.06601	0.06874	0.04242	0.06469	0.05541	0.08767	0.05482	0.07504	0.09558	0.0412	0.01504	0.10459	0.00972	0.02562	0.01085	0.00076	0.01768	0.02659	0.00924	0.02945
ZA-YN1	0.09503	0.08362	0.09034	0.09872	0.09368	0.12393	0.15645	0.08005	0.08878	0.14158	0.11085	0.13091	0.10083	0.12208	0.08482	0.1513	0.10819	0.11859	0.12731	0.09855	0.11833	0.08906	0.08791	0.12046	0.11651	0.26413	0.0453	0.05661	0.05095	0.10323	0.05419	0.09259	0.03569	0.02901	0.05528	0.08479	0.03535	0.06198	0.08273	0.09033	0.07044	0.08609	0.07645	0.10243	0.07027	0.1315	0.08705	0.12329
ZA-YN2	0.06225	0.06023	0.07216	0.0515	0.04619	0.08743	0.10799	0.0713	0.05765	0.09032	0.06542	0.08703	0.04661	0.07413	0.03851	0.09514	0.06338	0.05704	0.07065	0.04884	0.07882	0.04386	0.07743	0.05928	0.06709	0.19015	0.03613	0.04	0.04645	0.01071	0.02985	0.03468	0.05773	0.02709	0.05289	0.07241	0.03354	0.02996	0.0812	0.04524	0.04062	0.03318	0.03085	0.05122	0.05163	0.06953	0.02358	0.04125	0.09896
LS-YN	0.08647	0.06678	0.09654	0.06563	0.05083	0.10855	0.1398	0.08418	0.1286	0.10768	0.05738	0.12343	0.06408	0.10907	0.05497	0.08943	0.09747	0.09507	0.11206	0.02071	0.10497	0.0509	0.08778	0.0375	0.07155	0.23348	0.06673	0.05764	0.09193	0.05794	0.07284	0.03759	0.07111	0.03822	0.04522	0.07401	0.05068	0.045	0.11428	0.06298	0.06403	0.04781	0.01846	0.06497	0.07493	0.09468	0.02015	0.05047	0.11934
Akha	0.03056	0.04636	0.06806	0.04699	0.04164	0.07577	0.12444	0.06523	0.09294	0.08973	0.08837	0.07165	0.03952	0.06488	0.0251	0.0497	0.07688	0.07406	0.08904	0.07299	0.06768	0.0427	0.02954	0.0546	0.06761	0.22745	0.07001	0.06857	0.06848	0.05926	0.07092	0.0851	0.07492	0.05058	0.0786	0.10213	0.04808	0.03778	0.1082	0.01741	0.01998	0.04387	0.0451	0.03828	0.04177	0.03209	0.03326	0.03058	0.09606
Lahu_1	0.09682	0.08834	0.11784	0.0993	0.08087	0.12159	0.15888	0.13452	0.13862	0.1216	0.11348	0.08315	0.07908	0.09945	0.07667	0.10683	0.12064	0.1162	0.12756	0.10008	0.13116	0.06599	0.12557	0.08985	0.11437	0.26377	0.11944	0.12509	0.11376	0.044	0.10947	0.1162	0.14628	0.09899	0.14964	0.16277	0.08555	0.08099	0.15593	0.0589	0.06515	0.05623	0.06856	0.08394	0.0853	0.02664	0.09099	0.0597	0.17481
Lisu_1	0.05773	0.03483	0.05032	0.05059	0.03326	0.07551	0.11129	0.07965	0.08667	0.07954	0.05661	0.06297	0.03542	0.07119	0.03069	0.07203	0.0639	0.06161	0.07215	0.03251	0.06759	0.01514	0.05876	0.0422	0.05388	0.21338	0.05092	0.0556	0.05946	0.02974	0.05376	0.05273	0.06215	0.03073	0.06069	0.08129	0.03364	0.0361	0.09287	0.03377	0.01001	0.03044	0.02421	0.0421	0.05192	0.03543	0.02932	0.05092	0.08641
Lisu_2	0.11821	0.08442	0.10183	0.0926	0.08135	0.12429	0.15028	0.11602	0.13374	0.13621	0.09391	0.12305	0.0931	0.12481	0.07477	0.12912	0.10035	0.09227	0.11361	0.0991	0.11765	0.09193	0.11277	0.10182	0.10148	0.25723	0.10464	0.11358	0.0907	0.09548	0.09909	0.10951	0.12489	0.09782	0.12163	0.13264	0.08151	0.0834	0.13008	0.08882	0.05583	0.09567	0.06728	0.08221	0.09864	0.07742	0.08085	0.09459	0.1454
Lisu_3	0.04176	0.08119	0.08725	0.06982	0.06399	0.09337	0.14071	0.09124	0.03996	0.12182	0.10543	0.09615	0.05326	0.05864	0.04957	0.11736	0.08566	0.07778	0.08838	0.07792	0.09256	0.05476	0.10074	0.09885	0.09018	0.23105	0.07666	0.08653	0.0718	0.07481	0.07801	0.09078	0.09432	0.08818	0.09587	0.10534	0.07632	0.04599	0.09951	0.05068	0.06231	0.03994	0.05	0.05759	0.04948	0.07411	0.08858	0.05954	0.1388
Muss	0.17009	0.10972	0.13308	0.13299	0.10645	0.14435	0.18637	0.15137	0.17007	0.07985	0.08316	0.13132	0.12667	0.14641	0.11162	0.18656	0.06796	0.10433	0.06747	0.14509	0.12311	0.12098	0.16041	0.13876	0.15113	0.29348	0.13525	0.15144	0.15121	0.12042	0.15633	0.15069	0.17982	0.14637	0.18607	0.19732	0.1316	0.12129	0.19191	0.12844	0.12572	0.12335	0.13988	0.14954	0.119	0.13779	0.14632	0.15909	0.20832
Lisu_4	0.02634	0.03178	0.06618	0.06406	0.03551	0.06115	0.1303	0.09157	0.10624	0.10809	0.08306	0.08449	0.03159	0.06158	0.01377	0.03369	0.07066	0.06076	0.07919	0.05825	0.09167	0.06786	0.06396	0.05446	0.06651	0.2257	0.06619	0.06941	0.07063	0.06605	0.0691	0.06892	0.07737	0.05051	0.07348	0.10181	0.03096	0.01948	0.10954	0.00901	0.0176	0.01985	-0.00167	0.01392	0.02225	-0.00242	0.05291	0.00076	0.0944
Lyngnga	0.07783	0.08306	0.08603	0.08026	0.08068	0.10115	0.10261	0.10093	0.07086	0.11093	0.09373	0.1068	0.06319	0.10057	0.06915	0.14135	0.09578	0.08692	0.08025	0.10069	0.08404	0.07912	0.09174	0.10957	0.0658	0.11675	0.06664	0.07178	0.06245	0.09517	0.0629	0.09235	0.06677	0.06175	0.0797	0.08778	0.06682	0.07179	0.08489	0.08992	0.06957	0.08285	0.08904	0.098	0.09212	0.11378	0.0912	0.11545	0.09142
Nong	0.07417	0.07338	0.07756	0.0709	0.07204	0.09298	0.09937	0.10072	0.08969	0.09614	0.08898	0.09259	0.05649	0.08638	0.05703	0.12978	0.08103	0.05977	0.05924	0.07251	0.08439	0.06178	0.08199	0.09105	0.06291	0.11067	0.07816	0.08652	0.0775	0.07539	0.07675	0.09559	0.08218	0.06476	0.09664	0.11115	0.06422	0.06912	0.10861	0.07429	0.0598	0.06905	0.08116	0.08447	0.08534	0.08853	0.08531	0.10368	0.09886
Mara	0.07509	0.0608	0.07252	0.06195	0.06654	0.08061	0.11696	0.09342	0.0822	0.10014	0.08332	0.08344	0.05722	0.07429	0.05749	0.12297	0.07687	0.07071	0.07533	0.0755	0.08678	0.05872	0.08098	0.08796	0.0633	0.19474	0.07236	0.07734	0.0698	0.06598	0.06673	0.09003	0.07834	0.05996	0.09173	0.10241	0.0615	0.06134	0.09945	0.06805	0.0539	0.06126	0.07166	0.08004	0.07454	0.08338	0.07748	0.09601	0.09612
Bhoi	0.05851	0.03204	0.05867	0.03478	0.03006	0.06664	0.09556	0.05961	0.05208	0.07926	0.03942	0.06208	0.02177	0.06479	0.02978	0.08857	0.04768	0.04098	0.04755	0.01436	0.0499	0.01576	0.06564	0.0365	0.03955	0.1936	0.04216	0.03932	0.04818	0.03404	0.03692	0.02834	0.04622	0.02921	0.04709	0.05657	0.03814	0.03158	0.06796	0.0422	0.0322	0.0413	0.02886	0.04228	0.04667	0.0642	0.0324	0.05759	0.08988
Khyn	0.06404	0.05618	0.05771	0.05561	0.05602	0.07854	0.11249	0.06929	0.03295	0.0877	0.07428	0.06978	0.04921	0.07222	0.04885	0.11347	0.06087	0.06586	0.06872	0.06036	0.06955	0.03294	0.06945	0.0826	0.05454	0.18157	0.02765	0.02945	0.01902	0.0578	0.02409	0.05104	0.02348	0.03137	0.03702	0.0408	0.04035	0.04227	0.03679	0.06033	0.03634	0.04857	0.06455	0.06302	0.05949	0.08099	0.05787	0.08756	0.06008
War_K	0.07267	0.08809	0.07934	0.08137	0.08689	0.10331	0.14636	0.0913	0.03364	0.12419	0.10312	0.10376	0.07186	0.10201	0.07292	0.14403	0.09042	0.09456	0.08656	0.09548	0.08362	0.06502	0.09635	0.12159	0.0563	0.19302	0.03272	0.03444	0.01733	0.10032	0.02597	0.06862	0.02289	0.04768	0.03908	0.03369	0.05934	0.06424	0.02755	0.09041	0.06054	0.08019	0.09475	0.08661	0.08526	0.11972	0.08658	0.11801	0.07152
Pnar	0.07666	0.07541	0.08037	0.06427	0.07186	0.09811	0.07613	0.0962	0.08252	0.10176	0.09001	0.10374	0.06359	0.09557	0.06017	0.12514	0.0822	0.0673	0.07121	0.09135	0.07894	0.08232	0.09071	0.1047	0.04978	0.06392	0.07743	0.08165	0.06956	0.09054	0.06779	0.08524	0.08573	0.07527	0.09504	0.09612	0.07575	0.07067	0.09066	0.08074	0.06483	0.07789	0.08549	0.08349	0.0807	0.1027	0.08885	0.09981	0.12043
War_Jaint	0.11409	0.10219	0.10262	0.09172	0.07966	0.11695	0.16319	0.10376	0.06082	0.14187	0.11886	0.11322	0.09223	0.10146	0.09538	0.15691	0.0926	0.10864	0.10931	0.11243	0.10501	0.0826	0.12941	0.13371	0.0714	0.23683	0.07199	0.06816	0.05041	0.11118	0.05652	0.08557	0.07182	0.09199	0.08213	0.06551	0.10237	0.09017	0.05972	0.10873	0.07774	0.09832	0.11005	0.09482	0.09436	0.12408	0.10221	0.12568	0.14053
Nicobarese	0.0526	0.14576	0.17622	0.16561	0.11552	0.21073	0.24288	0.20323	0.17147	0.2317	0.20578	0.17205	0.13074	0.17218	0.11005	0.09719	0.19078	0.18552	0.19843	0.19095	0.20733	0.18847	0.17472	0.18178	0.17827	0.3407	0.20094	0.21348	0.20636	0.18999	0.2072	0.21559	0.22879	0.20109	0.22914	0.24491	0.18471	0.15904	0.24111	0.11166	0.13979	0.15116	0.14315	0.17559	0.12035	0.10925	0.20207	0.10233	0.25699
VA-YN1	0.02678	0.03075	0.0676	0.05809	0.04449	0.08646	0.14289	0.11464	0.11617	0.12515	0.10089	0.09391	0.04347	0.08616	0.03166	0.04238	0.08655	0.08721	0.10167	0.0873	0.09969	0.08831	0.06755	0.07803	0.08121	0.24298	0.06843	0.07999	0.0784	0.09061	0.07714	0.09213	0.07716	0.04485	0.08382	0.1154	0.04171	0.0499	0.11237	0.02847	0.02471	0.05567	0.03945	0.06713	0.04779	0.03768	0.08154	0.04589	0.07771
Va-YN2	0.05891	0.09254	0.13722	0.12035	0.08625	0.13285	0.18307	0.15878	0.144	0.15522	0.14112	0.09823	0.0772	0.11804	0.07612	0.05827	0.14007	0.13106	0.14943	0.13037	0.15413	0.10873	0.13712	0.11863	0.12791	0.27652	0.14076	0.14243	0.13932	0.11494	0.13886	0.15506	0.15463	0.14041	0.16227	0.16845	0.13516	0.12368	0.16324	0.06892	0.0728	0.09261	0.1119	0.1173	0.07725	0.04314	0.14337	0.07779	0.19031
Bugan-YN	0.05132	0.03805	0.0828	0.06021	0.04909	0.07382	0.11167	0.07783	0.10136	0.10282	0.07683	0.06307	0.03832	0.06444	0.03671	0.05259	0.08585	0.08012	0.09472	0.07438	0.09092	0.06907	0.07542	0.05832	0.05524	0.23539	0.09513	0.10175	0.08837	0.05209	0.07724	0.08778	0.10531	0.07555	0.11908	0.11693	0.07827	0.05886	0.11207	0.03101	0.0366	0.03571	0.03975	0.05834	0.04194	0.01729	0.07385	0.04363	0.13706
Kinh_VIE	0.03021	0.04103	0.07109	0.0603	0.0442	0.04204	0.12713	0.0823	0.08179	0.10767	0.08735	0.08544	0.02444	0.03337	0.01995	0.05915	0.06367	0.05512	0.07483	0.08464	0.08637	0.0824	0.08267	0.06931	0.07397	0.22742	0.08133	0.0872	0.07834	0.07168	0.07932	0.08826	0.10379	0.07864	0.09998	0.11887	0.05521	0.02587	0.11531	0.01722	0.03556	0.02772	0.01674	0.02526	0.01087	0.0182	0.06995	0.01612	0.13218
MidVIE	0.02621	0.02601	0.06444	0.05995	0.03719	0.04162	0.12248	0.08552	0.09423	0.10472	0.0845	0.07734	0.01926	0.03815	0.01395	0.03541	0.06076	0.04799	0.0674	0.06934	0.08836	0.07512	0.07748	0.06602	0.06265	0.22469	0.0872	0.09041	0.08642	0.06507	0.08244	0.08624	0.10603	0.07958	0.10739	0.12111	0.05981	0.03656	0.11978	0.01374	0.02287	0.03179	0.02614	0.02921	0.01181	0.00463	0.07053	0.01841	0.13654
NorthVIE1	0.0187	0.04353	0.07279	0.06382	0.04283	0.03414	0.13147	0.09148	0.08587	0.11523	0.09493	0.08808	0.01573	0.02441	0.02098	0.05792	0.06712	0.05542	0.07903	0.08202	0.09181	0.07991	0.08003	0.07587	0.07444	0.23143	0.08057	0.08824	0.08269	0.07285	0.08178	0.09035	0.09913	0.07124	0.09998	0.11963	0.05454	0.03621	0.11801	0.01739	0.03068	0.02945	0.02319	0.03516	0.00472	0.03065	0.0737	0.02813	0.12377
NorthVIE2	0.03399	0.03655	0.07151	0.05382	0.03301	0.06868	0.11872	0.07682	0.09198	0.0992	0.07265	0.06544	0.02753	0.06144	0.01767	0.03777	0.06493	0.05162	0.06973	0.04674	0.07738	0.05641	0.07298	0.03926	0.06071	0.21585	0.0738	0.07747	0.07477	0.05771	0.06978	0.06998	0.08823	0.0619	0.08876	0.10537	0.05585	0.03072	0.10641	0.01035	0.02743	0.02566	0.01494	0.024	0.01456	0.004	0.05318	0.00994	0.12532
SouthVIE	0.04718	0.03429	0.06263	0.05497	0.04285	0.03258	0.11434	0.08391	0.09479	0.09898	0.08422	0.08315	0.02707	0.03118	0.01811	0.06857	0.05138	0.0374	0.05836	0.07573	0.08374	0.08027	0.07508	0.06928	0.06398	0.19937	0.08275	0.08728	0.0799	0.0667	0.07842	0.08174	0.10403	0.07827	0.10223	0.12061	0.04802	0.0163	0.11923	0.01785	0.03438	0.01947	0.00952	0.01097	0.00551	0.00993	0.06598	0.01417	0.1304
Sakai	0.41395	0.37838	0.39739	0.36497	0.36828	0.40709	0.42822	0.40777	0.41356	0.41591	0.39898	0.39642	0.37629	0.39806	0.36909	0.39997	0.39471	0.39188	0.40166	0.39689	0.4036	0.38434	0.40421	0.39945	0.39737	0.54035	0.4088	0.413	0.40752	0.37982	0.40003	0.41229	0.42359	0.39487	0.43163	0.44033	0.39548	0.3827	0.43653	0.38462	0.37834	0.37924	0.38657	0.39578	0.38667	0.39401	0.39406	0.40295	0.44872
Chong	0.02426	0.0243	0.05147	0.02925	0.01276	0.06393	0.10071	0.05624	0.07778	0.06682	0.04176	0.04885	0.01826	0.05221	0.00457	0.02868	0.05733	0.05103	0.06823	0.02247	0.06064	0.01214	0.04528	0.01567	0.04318	0.20605	0.04761	0.04826	0.05123	0.01435	0.04922	0.0401	0.0646	0.03518	0.05229	0.07441	0.025	0.00905	0.08621	-0.00082	0.0018	0.00073	-0.0075	0.00959	0.02114	-0.00629	0.01243	-0.00746	0.09653
Khm	0.03063	0.00649	0.04519	0.05857	0.03103	0.07627	0.11975	0.08867	0.0902	0.08507	0.07637	0.06094	0.03833	0.07606	0.01039	0.03107	0.0509	0.05327	0.05648	0.06739	0.08071	0.07532	0.06483	0.06859	0.05751	0.21581	0.076	0.08129	0.07851	0.07372	0.07467	0.08398	0.09407	0.06888	0.10005	0.11716	0.04923	0.03199	0.11336	0.01727	0.02442	0.02013	0.02768	0.04456	0.03192	-0.00549	0.07375	0.01991	0.11527
ChB	0.08682	0.06934	0.07742	0.06093	0.05795	0.081	0.09639	0.1025	0.09676	0.1072	0.09693	0.09501	0.05852	0.0674	0.05305	0.12503	0.07417	0.06085	0.08196	0.09496	0.09834	0.09098	0.07918	0.09192	0.09211	0.14627	0.09758	0.10501	0.09324	0.08001	0.09391	0.09624	0.11927	0.09211	0.11565	0.13592	0.06719	0.0363	0.13212	0.05186	0.06656	0.03713	0.02818	0.03802	0.05363	0.05631	0.08594	0.04547	0.14232
MWCAM	0.05867	0.05236	0.08696	0.07719	0.0542	0.10667	0.14637	0.11724	0.12268	0.1352	0.11231	0.09421	0.06213	0.10051	0.0397	0.05705	0.08669	0.07116	0.08493	0.08224	0.11082	0.09831	0.09309	0.08684	0.08846	0.23492	0.11212	0.1157	0.10974	0.09909	0.1068	0.10875	0.12782	0.10458	0.13251	0.1484	0.08468	0.06059	0.1446	0.03994	0.05344	0.05623	0.04852	0.05058	0.05446	0.01701	0.10095	0.03346	0.15681
Semang	0.18189	0.18064	0.19127	0.16674	0.15969	0.20806	0.23387	0.20106	0.194	0.2227	0.20486	0.20653	0.16922	0.18901	0.15882	0.20789	0.18843	0.18412	0.19417	0.19657	0.19832	0.19002	0.2001	0.20379	0.19209	0.33406	0.19979	0.20863	0.20072	0.18843	0.1982	0.20648	0.21817	0.19209	0.2238	0.2359	0.18604	0.16673	0.2321	0.17561	0.17702	0.17697	0.17548	0.18916	0.16452	0.19881	0.19076	0.18814	0.24798
Senoi	0.11634	0.14694	0.19305	0.17881	0.13296	0.20995	0.2419	0.21321	0.22104	0.23073	0.20315	0.18053	0.14554	0.20215	0.12661	0.10461	0.19532	0.18928	0.19964	0.19408	0.20635	0.20247	0.18755	0.18096	0.178	0.34168	0.20914	0.21264	0.21077	0.20096	0.20623	0.21391	0.22605	0.20012	0.23403	0.24393	0.1918	0.1767	0.24013	0.12862	0.13973	0.16822	0.16359	0.17353	0.13279	0.11037	0.19944	0.12578	0.25601
Semelai	0.12986	0.05611	0.10475	0.08408	0.10276	0.08952	0.17863	0.15057	0.16073	0.16745	0.14489	0.14624	0.07689	0.10102	0.08452	0.12729	0.10989	0.09942	0.11341	0.13072	0.14308	0.13895	0.1418	0.14133	0.11963	0.27706	0.14859	0.14914	0.14674	0.13451	0.13758	0.14887	0.16309	0.13684	0.16993	0.18065	0.12073	0.10661	0.17686	0.09691	0.08201	0.11285	0.1097	0.1037	0.09062	0.08847	0.13641	0.12166	0.19199
DA-YN1	0.02928	0.02851	0.05685	0.04141	0.02824	0.02494	0.11273	0.06436	0.08227	0.08748	0.06738	0.06586	0.00594	0.01863	0.01027	0.04808	0.05128	0.04041	0.0638	0.04988	0.06905	0.05106	0.06691	0.03675	0.05474	0.21465	0.06795	0.06971	0.06986	0.04226	0.06532	0.06349	0.08693	0.05474	0.07953	0.09971	0.04214	0.0174	0.1047	0.00532	0.01922	0.01108	0.00154	0.01242	0.00221	0.01131	0.03967	0.00834	0.12074
DA-YN2	0.02992	0.01713	0.04218	0.0406	0.02249	0.01525	0.10571	0.06169	0.07587	0.05251	0.04676	0.0652	0.01278	0.01523	0.00136	0.0576	0.01646	0.02311	0.02552	0.06229	0.06066	0.05556	0.05017	0.055	0.05827	0.20664	0.04602	0.05576	0.05375	0.04444	0.05675	0.06353	0.06926	0.04398	0.07246	0.09631	0.01719	-0.0006	0.09574	0.0088	0.01485	0.01019	0.00714	0.01502	-0.01142	0.01366	0.0419	0.01703	0.08559
BU-YN	0.03616	0.03573	0.07241	0.0504	0.03784	0.02513	0.11579	0.06993	0.09869	0.097	0.08166	0.08263	0.01643	0.02832	0.01346	0.03846	0.05622	0.04301	0.06675	0.08009	0.08435	0.08756	0.07008	0.0646	0.07179	0.22827	0.08543	0.08496	0.08083	0.06585	0.07918	0.08409	0.10449	0.07663	0.10179	0.11869	0.05808	0.03076	0.11817	0.01279	0.02352	0.02454	0.02298	0.02101	0.00607	0.01381	0.05732	0.01124	0.13311
LC-YN	0.07246	0.0576	0.08568	0.06757	0.0671	0.01375	0.12371	0.08031	0.10567	0.11286	0.10189	0.10734	0.02021	0.01679	0.03917	0.09914	0.06996	0.05183	0.08085	0.08684	0.08631	0.09672	0.08874	0.08429	0.09046	0.2209	0.10004	0.09943	0.09168	0.07579	0.09008	0.09862	0.11665	0.0838	0.11187	0.13137	0.06529	0.03429	0.13491	0.03689	0.04697	0.03698	0.0232	0.01971	0.01995	0.04346	0.06501	0.03734	0.14378
OT-YN	0.07676	0.05109	0.07696	0.06269	0.05769	0.00337	0.12071	0.09224	0.09881	0.09786	0.06968	0.09962	0.01993	0.01126	0.03492	0.11114	0.03548	0.01948	0.04163	0.07625	0.08526	0.08357	0.09225	0.08476	0.08318	0.22237	0.085	0.09281	0.08631	0.07144	0.08232	0.08912	0.10875	0.07918	0.11301	0.12695	0.05658	0.0426	0.11909	0.04018	0.03919	0.03968	0.04	0.02659	0.01448	0.05911	0.07586	0.06231	0.13243
GL-YN	0.0639	0.04914	0.06597	0.02574	0.04685	0.05511	0.11589	0.02548	0.09003	0.07323	0.0857	0.07326	0.04007	0.04725	0.02352	0.07345	0.06491	0.05396	0.07257	0.0581	0.0733	0.063	0.05558	0.03954	0.07723	0.21795	0.08351	0.06942	0.07186	0.04468	0.07336	0.07751	0.09004	0.06651	0.08317	0.10524	0.05701	0.01785	0.1196	0.03788	0.04024	0.0356	0.03741	0.03457	0.03835	0.03613	0.01034	0.02289	0.13264
BY-GZ1	0.05722	0.05304	0.08066	0.07449	0.06054	0.00726	0.13545	0.10417	0.10562	0.12345	0.1069	0.09696	0.01519	0.00729	0.03428	0.08998	0.06438	0.04478	0.07642	0.09299	0.09691	0.08809	0.10028	0.08746	0.08438	0.23773	0.10094	0.10712	0.09754	0.076	0.0953	0.10251	0.12289	0.09196	0.12265	0.13929	0.07015	0.04906	0.13292	0.02728	0.03835	0.03467	0.03011	0.02522	0.01173	0.03598	0.08968	0.04956	0.14895
BY-GZ2	0.0868	0.08281	0.10849	0.08766	0.07843	0.02218	0.15471	0.10207	0.12692	0.12837	0.11234	0.11406	0.03281	0.0194	0.05698	0.12234	0.08673	0.06656	0.0997	0.09452	0.11355	0.09086	0.11371	0.08035	0.10334	0.25755	0.10867	0.11048	0.1074	0.07351	0.10617	0.09921	0.12864	0.09667	0.11712	0.14187	0.07211	0.04307	0.14767	0.03893	0.06265	0.03372	0.01566	0.01592	0.02097	0.05309	0.07979	0.04281	0.1531
GL-GZ1	0.04112	0.05456	0.07982	0.07215	0.04952	-0.00232	0.13663	0.09729	0.10638	0.118	0.10209	0.07343	-0.00627	-0.00583	0.03483	0.07866	0.05775	0.04815	0.07854	0.08771	0.07804	0.07569	0.0977	0.05294	0.08078	0.23758	0.09499	0.10793	0.09613	0.07172	0.09063	0.0993	0.11927	0.07245	0.12129	0.14126	0.07429	0.05428	0.13181	0.00825	0.03446	0.03721	0.01686	0.02086	-0.00584	0.03283	0.08414	0.04562	0.14766
GL-GZ2	0.05312	0.05498	0.07135	0.0516	0.05017	0.04269	0.11711	0.07972	0.08015	0.09501	0.08566	0.07866	0.02465	0.02908	0.02621	0.09408	0.05694	0.0432	0.06293	0.06513	0.08372	0.05887	0.07507	0.0702	0.07403	0.21221	0.07808	0.08368	0.07658	0.05269	0.07705	0.08362	0.09323	0.06886	0.09697	0.11545	0.05357	0.03464	0.1134	0.02926	0.03932	0.01906	0.03101	0.03193	0.02847	0.03927	0.06368	0.04475	0.11927
GL-GZ3	0.12043	0.04297	0.10865	0.08176	0.09661	0.07782	0.10027	0.11294	0.10506	0.15451	0.0884	0.12457	0.07584	0.08561	0.08237	0.14804	0.10025	0.09692	0.11234	0.11127	0.11264	0.12335	0.11952	0.11753	0.11695	0.26638	0.12506	0.12631	0.12329	0.11424	0.09831	0.13677	0.12938	0.09921	0.15236	0.15899	0.10002	0.0779	0.153	0.09586	0.08696	0.10213	0.07702	0.09762	0.09102	0.10457	0.11216	0.12199	0.13289
Mulam-GX	0.04979	0.0482	0.07627	0.06292	0.04753	0.01314	0.12613	0.09887	0.09872	0.10939	0.08525	0.08462	0.00951	0.01192	0.02739	0.08739	0.05806	0.03766	0.06633	0.06294	0.08573	0.06265	0.08791	0.06898	0.07478	0.2241	0.0829	0.08567	0.08671	0.06083	0.08227	0.08119	0.0989	0.07251	0.09811	0.11658	0.05234	0.03899	0.11791	0.02488	0.0306	0.02104	0.01938	0.01941	0.0113	0.03532	0.07175	0.04341	0.12616
Maonan-GX	0.09923	0.09254	0.12649	0.10756	0.0964	0.04198	0.16447	0.13088	0.14344	0.15495	0.13517	0.1348	0.05206	0.04115	0.06756	0.12779	0.10176	0.08375	0.11349	0.13264	0.1338	0.13209	0.12686	0.11502	0.12288	0.27277	0.13062	0.13516	0.12573	0.10922	0.12506	0.12901	0.15037	0.12444	0.14732	0.16873	0.08974	0.05231	0.16705	0.05412	0.07757	0.0476	0.03395	0.02989	0.02659	0.05478	0.10801	0.04912	0.17352
Caolan-GX	0.03978	0.02928	0.05859	0.04687	0.03777	0.01046	0.10352	0.07609	0.0724	0.09159	0.07331	0.06808	0.00489	0.00199	0.01589	0.07529	0.04538	0.02574	0.05235	0.05966	0.07526	0.05282	0.07316	0.0624	0.06236	0.20718	0.0744	0.08087	0.0718	0.04511	0.06824	0.07741	0.09399	0.06736	0.09614	0.11171	0.04499	0.02021	0.10847	0.01295	0.0215	0.00528	0.00718	0.01077	0.00092	0.01342	0.06048	0.02572	0.11848
SU-GX	0.0229	0.05843	0.08962	0.07299	0.05238	0.0452	0.14081	0.10713	0.09232	0.12665	0.10809	0.09399	0.02342	0.02773	0.02739	0.06847	0.0795	0.06674	0.09026	0.0981	0.1063	0.0902	0.09877	0.09116	0.08506	0.24217	0.10345	0.11175	0.10338	0.07857	0.10387	0.11106	0.12817	0.10006	0.12718	0.14387	0.07559	0.05125	0.13894	0.0244	0.04625	0.03456	0.03614	0.04431	0.01714	0.03004	0.09722	0.03453	0.15368
ZH-GX1	0.06718	0.04464	0.07922	0.07206	0.06413	-0.00107	0.12863	0.09724	0.1074	0.10883	0.09568	0.08667	0.00993	7e-05	0.039	0.09003	0.06307	0.04806	0.07639	0.08792	0.10308	0.0781	0.09555	0.0837	0.08684	0.23877	0.10381	0.1052	0.10126	0.06347	0.09537	0.10706	0.12042	0.09284	0.12396	0.13726	0.07404	0.05362	0.13618	0.03435	0.03753	0.04082	0.04417	0.03526	0.01281	0.03835	0.08067	0.05976	0.14728
ZH-GX2	0.05282	0.04094	0.06625	0.0641	0.05006	0.04432	0.12631	0.08364	0.09323	0.11251	0.09613	0.08332	0.03087	0.0409	0.02537	0.078	0.06364	0.05375	0.07402	0.07892	0.07721	0.07783	0.07887	0.06203	0.06385	0.22482	0.07661	0.08386	0.06951	0.06704	0.07046	0.07634	0.09353	0.06566	0.09395	0.11345	0.04424	0.01623	0.1075	0.01531	0.03383	0.01873	-0.00042	0.00726	0.0184	0.01007	0.06638	0.01771	0.11966
WS-GX	0.05248	0.03464	0.06562	0.06124	0.04333	0.05881	0.12314	0.09092	0.09159	0.08721	0.07047	0.07904	0.03981	0.04935	0.02024	0.07339	0.0514	0.05152	0.05692	0.07771	0.08249	0.07194	0.08561	0.06801	0.07264	0.22407	0.07956	0.08959	0.08229	0.05999	0.08256	0.0845	0.10906	0.08324	0.1056	0.12654	0.04773	0.01478	0.12172	0.02122	0.0409	0.01344	0.01307	0.02408	0.01531	0.0047	0.0721	0.0161	0.1326
Yerong--GX	0.02307	0.01902	0.0378	0.03795	0.02601	0.04052	0.09827	0.07216	0.06573	0.08666	0.0726	0.05971	0.01874	0.03118	0.00349	0.06476	0.04132	0.03042	0.04707	0.04906	0.05407	0.04762	0.04695	0.05024	0.05398	0.19223	0.04261	0.04992	0.04321	0.0428	0.04377	0.05597	0.0548	0.02732	0.06277	0.0909	0.00241	-0.00966	0.08372	0.00416	0.00733	0.00042	-0.00536	0.00407	0.00921	0.00324	0.04067	0.00846	0.06503
GL-GX	0.04032	0.04383	0.06368	0.03841	0.03482	0.0139	0.11448	0.04184	0.05422	0.0778	0.06854	0.06101	0.0023	0.01356	0.01905	0.05845	0.05051	0.04214	0.06222	0.05133	0.06947	0.03952	0.06263	0.05148	0.05977	0.21644	0.05039	0.04253	0.03875	0.04116	0.04238	0.0544	0.05571	0.04977	0.05487	0.05983	0.0503	0.02919	0.06676	0.02161	0.01179	0.02507	0.03168	0.01819	0.00296	0.03448	0.02717	0.03073	0.11135
Dong-GX	0.09646	0.10067	0.13033	0.11401	0.10261	0.01966	0.17722	0.13435	0.15077	0.1603	0.14721	0.14346	0.04213	0.02422	0.07258	0.13125	0.10088	0.0731	0.11123	0.13681	0.14167	0.13748	0.13311	0.12818	0.12988	0.27849	0.14215	0.14301	0.13775	0.11905	0.13652	0.14164	0.15935	0.13266	0.15829	0.17548	0.10716	0.08308	0.17545	0.06411	0.07708	0.0635	0.06265	0.04982	0.03369	0.0802	0.11855	0.07836	0.18738
Danga-HI	0.03826	0.04371	0.06571	0.04142	0.03986	0.03826	0.1119	0.06025	0.06137	0.09386	0.07096	0.08462	0.02065	0.02392	0.01902	0.08211	0.05631	0.04225	0.06413	0.05354	0.07641	0.05623	0.07156	0.05565	0.06527	0.21371	0.06402	0.06806	0.06286	0.04829	0.06117	0.06247	0.08232	0.05902	0.07346	0.09453	0.04023	0.00774	0.09963	0.02003	0.03616	0.01116	0.00072	0.01369	0.01193	0.0362	0.04214	0.01516	0.11656
Lingao-HI	0.03004	0.00726	0.03844	0.02262	0.01339	0.0245	0.08145	0.0409	0.0604	0.06367	0.03608	0.05922	0.00326	0.02468	-0.00235	0.04758	0.02438	0.02098	0.03441	0.03027	0.05102	0.03733	0.04125	0.03347	0.03523	0.19196	0.04135	0.04341	0.0438	0.02959	0.0375	0.04127	0.05533	0.02716	0.05521	0.07223	0.01881	3e-05	0.07882	0.00365	0.00515	-0.00709	-0.00833	0.00703	0.00141	0.01273	0.01754	0.00945	0.08255
HL-HI	0.0776	0.05311	0.08066	0.06383	0.06462	0.04962	0.11383	0.08578	0.07067	0.11179	0.08516	0.09214	0.04288	0.04066	0.04248	0.11676	0.06367	0.04428	0.06375	0.06144	0.08846	0.06476	0.09271	0.08035	0.08087	0.21611	0.07884	0.08471	0.07169	0.0653	0.06954	0.08034	0.09155	0.07646	0.09738	0.11013	0.05727	0.02469	0.10483	0.03952	0.04991	0.02342	0.02025	0.01899	0.03357	0.04333	0.07428	0.04593	0.12226
JM-HI	0.09251	0.0369	0.06463	0.07653	0.06868	0.05448	0.13276	0.09606	0.09872	0.12031	0.10305	0.10256	0.05091	0.05927	0.04225	0.10713	0.06842	0.06372	0.07961	0.09338	0.09436	0.08464	0.09898	0.09487	0.07431	0.23561	0.09044	0.09287	0.07827	0.07635	0.07984	0.09282	0.1093	0.08727	0.1087	0.12098	0.06099	0.03452	0.11718	0.04355	0.04248	0.0132	0.02311	0.03291	0.04735	0.02235	0.07819	0.04964	0.13635
Cun-HI	0.07972	0.04988	0.07157	0.06154	0.06141	0.05411	0.12471	0.07437	0.10529	0.09906	0.09378	0.09072	0.04622	0.05291	0.03285	0.09023	0.0631	0.04481	0.06558	0.06571	0.0902	0.07411	0.07415	0.06522	0.0773	0.21686	0.08359	0.08293	0.07527	0.05884	0.07514	0.07928	0.09572	0.06897	0.09442	0.11761	0.04678	0.02064	0.1189	0.03081	0.04176	0.02724	0.02213	0.01572	0.03994	0.02385	0.05066	0.02733	0.12282
Thai-KK	0.01861	0.02194	0.0494	0.02403	0.02265	0.0543	0.10347	0.05042	0.06576	0.08211	0.0703	0.06563	0.01825	0.04138	0.00331	0.03869	0.04934	0.04331	0.05613	0.05565	0.06792	0.05904	0.04961	0.05024	0.05146	0.20221	0.06296	0.06541	0.06073	0.04959	0.05996	0.06858	0.07693	0.05259	0.0789	0.09702	0.04102	0.01497	0.099	0.0115	0.01901	0.01461	0.0185	0.03055	0.00932	0.01447	0.03668	0.01019	0.10777
Phuthai-THA	0.04134	0.05924	0.07686	0.05053	0.04906	0.06115	0.1253	0.08657	0.0674	0.11412	0.09646	0.09179	0.03659	0.04007	0.03635	0.10173	0.06714	0.06689	0.08037	0.08259	0.08359	0.07619	0.08966	0.08128	0.07951	0.22544	0.08452	0.09678	0.08596	0.07196	0.08548	0.09294	0.10709	0.07751	0.1092	0.12732	0.06491	0.03384	0.12217	0.03801	0.05608	0.02749	0.02833	0.05392	0.0217	0.06177	0.07877	0.04642	0.13577
LaoSong-THA	0.05134	0.04858	0.08794	0.07504	0.04725	0.07448	0.1403	0.10157	0.1224	0.12222	0.09371	0.09449	0.04159	0.07539	0.0279	0.04679	0.07955	0.05962	0.07929	0.05759	0.10167	0.07786	0.0907	0.06173	0.07651	0.23096	0.09547	0.09469	0.09637	0.07823	0.09152	0.08127	0.11001	0.08451	0.10491	0.12402	0.06465	0.0411	0.13174	0.02351	0.0363	0.03617	0.01583	0.01792	0.03225	0.00434	0.06977	0.01076	0.14531
Thai-CM	0.02413	0.03017	0.06016	0.05439	0.03134	0.04077	0.11766	0.08112	0.08478	0.10147	0.08088	0.07266	0.01559	0.03829	0.01182	0.03852	0.05503	0.046	0.06655	0.0707	0.07774	0.07117	0.06818	0.06195	0.06087	0.22041	0.07158	0.07564	0.07086	0.06489	0.0696	0.07667	0.08893	0.06315	0.08968	0.10663	0.04731	0.02887	0.10437	0.01063	0.0163	0.02174	0.01735	0.02281	0.00911	0.00894	0.06133	0.01454	0.11534
Thai-Jin	0.02072	0.02481	0.05741	0.03847	0.02852	0.03911	0.1131	0.06583	0.0806	0.09107	0.07291	0.06731	0.01248	0.0339	0.00675	0.03067	0.04976	0.03285	0.05654	0.05606	0.07833	0.06502	0.06208	0.0543	0.0546	0.20949	0.07817	0.07944	0.07569	0.05819	0.07347	0.08212	0.0936	0.06835	0.09654	0.10998	0.05738	0.03888	0.10915	0.01498	0.01684	0.0395	0.03942	0.03676	0.00862	0.01604	0.05236	0.02435	0.12629
Thai-Yao	0.00538	0.03065	0.04627	0.03881	0.01889	0.04286	0.11606	0.07134	0.07101	0.09272	0.07756	0.06383	0.01202	0.03052	0.00921	0.04792	0.04139	0.0318	0.05249	0.06138	0.0692	0.06208	0.04808	0.05584	0.06104	0.20905	0.06076	0.0729	0.065	0.06298	0.06568	0.07709	0.07852	0.04633	0.08438	0.10712	0.04093	0.02882	0.10282	0.0094	0.02038	0.03417	0.02064	0.03519	0.00802	0.03006	0.05928	0.02757	0.09809
Thai-Korat	0.03525	0.0375	0.0693	0.05071	0.04042	0.06969	0.12198	0.08975	0.08484	0.1108	0.09029	0.08261	0.03202	0.05776	0.02341	0.06187	0.05959	0.03766	0.05806	0.05818	0.08402	0.06983	0.08093	0.07688	0.06925	0.20977	0.08771	0.09446	0.08911	0.07605	0.08522	0.09082	0.10299	0.08019	0.11222	0.124	0.0695	0.0503	0.1202	0.03369	0.03698	0.04792	0.04908	0.05204	0.02609	0.03781	0.07938	0.04688	0.13573
MH-YN	0.04373	0.05576	0.06517	0.06413	0.05932	0.07855	0.13063	0.08008	0.07334	0.10666	0.0955	0.10729	0.05136	0.05825	0.03432	0.10867	0.0598	0.07282	0.07863	0.08696	0.09711	0.07933	0.06925	0.09234	0.09028	0.22935	0.06486	0.07862	0.06893	0.07481	0.07376	0.09218	0.07838	0.0531	0.08224	0.1145	0.0346	0.02187	0.11417	0.04379	0.0529	0.04071	0.03229	0.05472	0.04654	0.06981	0.06671	0.05512	0.07677
YA-YN1	0.14737	0.12946	0.14755	0.15439	0.14654	0.1339	0.21226	0.18151	0.1805	0.19456	0.18333	0.18076	0.13442	0.12694	0.11271	0.18959	0.15355	0.1466	0.16668	0.1709	0.17255	0.16362	0.15083	0.15269	0.16642	0.30862	0.14092	0.1552	0.13891	0.14843	0.1463	0.15678	0.15677	0.12858	0.15213	0.19505	0.08852	0.06101	0.19033	0.09391	0.12133	0.0633	0.04625	0.06957	0.10722	0.08516	0.14365	0.07996	0.1499
YA-YN2	0.03778	0.03297	0.0455	0.04473	0.04672	0.06799	0.11533	0.06519	0.07291	0.09359	0.08408	0.09231	0.04829	0.05667	0.01789	0.07223	0.06069	0.05446	0.07222	0.0582	0.08314	0.06319	0.05408	0.06426	0.06979	0.21455	0.05446	0.06076	0.0547	0.05542	0.05875	0.06873	0.06545	0.03854	0.06316	0.09564	0.02297	0.00464	0.09777	0.02642	0.03106	0.02614	0.01743	0.03758	0.04131	0.03859	0.03934	0.0276	0.07887
YA-HN2	0.02416	0.06214	0.06738	0.06508	0.05172	0.09806	0.1366	0.09466	0.06528	0.10962	0.09277	0.10284	0.05707	0.06693	0.03435	0.10398	0.0717	0.07086	0.07848	0.06748	0.08983	0.06313	0.07763	0.08156	0.08648	0.22343	0.05887	0.08029	0.07232	0.07439	0.07578	0.08359	0.07732	0.04898	0.08071	0.11391	0.03712	0.02342	0.11293	0.04103	0.05357	0.04116	0.02724	0.06302	0.04245	0.07299	0.07198	0.0541	0.08868
YA-HN1	0.02582	0.01954	0.03939	0.03296	0.02237	0.04931	0.10199	0.05025	0.07193	0.06996	0.0528	0.06398	0.01871	0.04279	0.00476	0.04773	0.04371	0.04227	0.05674	0.03237	0.05951	0.03592	0.04327	0.0251	0.04704	0.19868	0.03791	0.04345	0.04543	0.03115	0.04145	0.04187	0.05139	0.01694	0.04597	0.07539	0.01275	-0.00109	0.0836	0.0037	0.01429	0.00727	-0.00785	0.01705	0.0159	0.017	0.01646	0.00812	0.07498
YA-GX1	0.07645	0.07654	0.0992	0.09786	0.07835	0.01407	0.15758	0.119	0.11134	0.11918	0.10631	0.12213	0.03747	0.01899	0.05083	0.12753	0.06245	0.05659	0.07396	0.11823	0.10988	0.10677	0.10666	0.11255	0.11053	0.25725	0.08673	0.09621	0.08794	0.09628	0.09468	0.10388	0.10815	0.08947	0.10776	0.13195	0.05431	0.03732	0.12726	0.04364	0.05611	0.03339	0.02588	0.0221	0.0203	0.05923	0.10022	0.0547	0.12324
YA-GX2	0.015	0.02804	0.05775	0.04842	0.0271	0.0451	0.11686	0.07198	0.07817	0.08981	0.07216	0.07152	0.01698	0.0355	0.00713	0.04034	0.0491	0.04803	0.06006	0.06975	0.07293	0.06865	0.0659	0.05574	0.05955	0.21984	0.06941	0.07552	0.07158	0.05775	0.07123	0.07498	0.09059	0.06345	0.09002	0.10941	0.04257	0.01915	0.108	0.00856	0.02321	0.02139	0.01222	0.02593	0.00605	0.0098	0.05706	0.00914	0.11796
YA-GX3	0.04563	0.04698	0.0683	0.05676	0.04631	0.02293	0.11556	0.07417	0.09146	0.09738	0.08688	0.08805	0.01918	0.01914	0.02224	0.07927	0.05685	0.04291	0.06754	0.07477	0.08324	0.0714	0.06855	0.06667	0.07285	0.20608	0.07246	0.07661	0.0692	0.05996	0.07153	0.07759	0.0869	0.0606	0.08628	0.10869	0.03963	0.01965	0.11121	0.02085	0.02692	0.02242	0.00881	0.01318	0.00932	0.02917	0.05058	0.02615	0.10992
YA-GX4	0.03576	0.03689	0.066	0.04531	0.03109	0.05459	0.11616	0.0654	0.08932	0.07722	0.07009	0.07816	0.03281	0.0485	0.01216	0.04083	0.04845	0.04663	0.05709	0.07452	0.07637	0.07657	0.0703	0.05913	0.07167	0.22509	0.07534	0.07957	0.07461	0.05412	0.07858	0.07502	0.10412	0.07667	0.09629	0.11701	0.0493	0.0135	0.1149	0.01393	0.02931	0.01617	0.01566	0.02342	0.01542	0.00894	0.05312	-0.00164	0.13302
YA-GX5	0.03498	0.05523	0.07937	0.07151	0.05448	0.0453	0.13412	0.10647	0.0923	0.12567	0.10583	0.10349	0.03375	0.03319	0.02954	0.07603	0.07431	0.05523	0.08436	0.08304	0.09997	0.0847	0.09055	0.08635	0.08745	0.23506	0.08448	0.09501	0.08581	0.07292	0.08856	0.08896	0.10675	0.08013	0.10177	0.1286	0.04938	0.02481	0.12232	0.02114	0.03815	0.02151	0.01148	0.02245	0.02269	0.03205	0.08546	0.02162	0.123
YA-GX6	0.04067	0.0511	0.06928	0.06554	0.05982	0.03778	0.13521	0.07877	0.09878	0.10962	0.10693	0.10455	0.03744	0.03274	0.02654	0.07114	0.07296	0.05995	0.08808	0.09199	0.10116	0.09144	0.06464	0.0791	0.08951	0.23759	0.07416	0.0785	0.0709	0.07103	0.07704	0.08896	0.08593	0.05983	0.08192	0.11571	0.03524	0.01552	0.11721	0.02271	0.03192	0.02393	0.01543	0.02465	0.0276	0.03383	0.05455	0.02027	0.09498
YA-GX7	0.01252	0.03524	0.05888	0.04435	0.02717	0.06011	0.11515	0.07093	0.07037	0.09304	0.07566	0.06628	0.02038	0.03986	0.01124	0.04549	0.06255	0.05484	0.07384	0.05522	0.07357	0.04971	0.0681	0.04463	0.05918	0.21643	0.06602	0.07498	0.06898	0.04417	0.06777	0.06919	0.08831	0.05545	0.08231	0.10548	0.04366	0.01814	0.10598	0.00635	0.02586	0.01686	0.00505	0.02775	0.01416	0.01315	0.05078	0.00838	0.11654
YA-GD	0.03799	0.05682	0.073	0.0587	0.04954	0.07091	0.11854	0.0824	0.07409	0.10909	0.09102	0.09395	0.04199	0.04808	0.02699	0.09452	0.07198	0.06222	0.07906	0.07168	0.08574	0.06951	0.07463	0.07478	0.05962	0.20508	0.07029	0.08421	0.06864	0.05791	0.0708	0.06913	0.08775	0.0639	0.08806	0.10495	0.04019	0.01405	0.10212	0.02741	0.04645	0.01765	0.0048	0.0266	0.02717	0.03962	0.06773	0.02663	0.11415
Genetic distance P values
	Burmans_1	Burmans_2	Burmans_3	Burmans_4	Burmans_5	Burmans_6	Naga_1	Naga_2	Naga_3	Chin_1	Chin_2	Chin_3	Rakhine_1	Rakhine_2	Bamar_Summerer	Karen_Summerer	Chakma_Gazi	Marma_Gazi	Tripura_Gazi	Adi	Apatani_1	Apatani_2	Naga	Nishi	Tipperah	Garo	Tib_NQ_1	Tib_RK_1	Tib_CD	Tib_GZ	Tib_NQ_2	Monb	Tib_NY	Lhob	Tib_SN	Tib_RK_2	Tib_GD	Tib_LS_1	Tib_LS_2	HN-YN	BA-YN1	BA-YN2	YI-YN1	YI-YN2	JN-YN	LH-YN	PM-YN	NX-YN	ZA-YN1
Burmans_1
Burmans_2	<0.01
Burmans_3	<0.01	0.01173
Burmans_4	<0.01	<0.01	<0.01
Burmans_5	<0.01	<0.01	<0.01	<0.01
Burmans_6	<0.01	<0.01	<0.01	<0.01	<0.01
Naga_1	<0.01	<0.01	<0.01	<0.01	<0.01	<0.01
Naga_2	<0.01	<0.01	<0.01	<0.01	<0.01	<0.01	<0.01
Naga_3	<0.01	<0.01	<0.01	<0.01	<0.01	<0.01	<0.01	<0.01
Chin_1	<0.01	<0.01	<0.01	<0.01	<0.01	<0.01	<0.01	<0.01	<0.01
Chin_2	<0.01	<0.01	<0.01	<0.01	<0.01	<0.01	<0.01	<0.01	<0.01	<0.01
Chin_3	<0.01	<0.01	<0.01	<0.01	0.0176	<0.01	<0.01	<0.01	<0.01	0.19941	<0.01
Rakhine_1	0.06843	0.02151	<0.01	0.01466	0.31281	0.1828	<0.01	<0.01	<0.01	<0.01	<0.01	0.10948
Rakhine_2	<0.01	<0.01	<0.01	<0.01	<0.01	0.4086	<0.01	<0.01	<0.01	<0.01	<0.01	<0.01	0.21408
Bamar_Summerer	0.02053	<0.01	<0.01	<0.01	0.02835	<0.01	<0.01	<0.01	<0.01	<0.01	<0.01	<0.01	0.1437	<0.01
Karen_Summerer	<0.01	<0.01	<0.01	<0.01	<0.01	<0.01	<0.01	<0.01	<0.01	<0.01	<0.01	<0.01	<0.01	<0.01	<0.01
Chakma_Gazi	<0.01	<0.01	<0.01	<0.01	<0.01	<0.01	<0.01	<0.01	<0.01	<0.01	<0.01	<0.01	<0.01	<0.01	<0.01	<0.01
Marma_Gazi	<0.01	<0.01	<0.01	<0.01	<0.01	<0.01	<0.01	<0.01	<0.01	<0.01	<0.01	<0.01	0.01369	<0.01	<0.01	<0.01	<0.01
Tripura_Gazi	<0.01	<0.01	<0.01	<0.01	<0.01	<0.01	<0.01	<0.01	<0.01	<0.01	<0.01	<0.01	<0.01	<0.01	<0.01	<0.01	0.06354	<0.01
Adi	<0.01	<0.01	<0.01	<0.01	<0.01	<0.01	<0.01	<0.01	<0.01	<0.01	<0.01	<0.01	0.0303	<0.01	<0.01	<0.01	<0.01	<0.01	<0.01
Apatani_1	<0.01	<0.01	<0.01	<0.01	<0.01	<0.01	<0.01	<0.01	<0.01	<0.01	<0.01	0.03519	0.11144	<0.01	<0.01	<0.01	<0.01	<0.01	<0.01	<0.01
Apatani_2	<0.01	<0.01	<0.01	<0.01	<0.01	<0.01	<0.01	<0.01	<0.01	<0.01	<0.01	0.04985	0.06843	<0.01	<0.01	<0.01	<0.01	<0.01	<0.01	0.35288	0.0176
Naga	<0.01	<0.01	<0.01	<0.01	<0.01	<0.01	<0.01	<0.01	<0.01	<0.01	<0.01	0.01173	<0.01	<0.01	<0.01	<0.01	<0.01	<0.01	<0.01	<0.01	<0.01	<0.01
Nishi	<0.01	<0.01	<0.01	<0.01	<0.01	<0.01	<0.01	<0.01	<0.01	<0.01	<0.01	0.01271	0.01857	<0.01	<0.01	<0.01	<0.01	<0.01	<0.01	0.03715	0.01173	0.08895	<0.01
Tipperah	0.01075	<0.01	<0.01	<0.01	<0.01	<0.01	<0.01	<0.01	<0.01	<0.01	<0.01	<0.01	<0.01	<0.01	<0.01	<0.01	<0.01	<0.01	<0.01	<0.01	<0.01	0.01662	<0.01	<0.01
Garo	<0.01	<0.01	<0.01	<0.01	<0.01	<0.01	<0.01	<0.01	<0.01	<0.01	<0.01	<0.01	<0.01	<0.01	<0.01	<0.01	<0.01	<0.01	<0.01	<0.01	<0.01	<0.01	<0.01	<0.01	<0.01
Tib_NQ_1	<0.01	<0.01	<0.01	<0.01	<0.01	<0.01	<0.01	<0.01	<0.01	<0.01	<0.01	<0.01	<0.01	<0.01	<0.01	<0.01	<0.01	<0.01	<0.01	<0.01	<0.01	0.01369	<0.01	<0.01	<0.01	<0.01
Tib_RK_1	<0.01	<0.01	<0.01	<0.01	<0.01	<0.01	<0.01	<0.01	<0.01	<0.01	<0.01	<0.01	<0.01	<0.01	<0.01	<0.01	<0.01	<0.01	<0.01	<0.01	<0.01	0.0303	<0.01	<0.01	<0.01	<0.01	0.08309
Tib_CD	<0.01	<0.01	<0.01	<0.01	<0.01	<0.01	<0.01	<0.01	0.01662	<0.01	<0.01	<0.01	<0.01	<0.01	<0.01	<0.01	<0.01	<0.01	<0.01	<0.01	<0.01	0.01369	<0.01	<0.01	<0.01	<0.01	0.27664	0.10948
Tib_GZ	<0.01	<0.01	<0.01	<0.01	<0.01	<0.01	<0.01	<0.01	<0.01	<0.01	<0.01	<0.01	<0.01	<0.01	<0.01	<0.01	<0.01	<0.01	<0.01	<0.01	<0.01	0.11241	<0.01	<0.01	<0.01	<0.01	<0.01	<0.01	<0.01
Tib_NQ_2	<0.01	<0.01	<0.01	<0.01	<0.01	<0.01	<0.01	<0.01	0.01369	<0.01	<0.01	<0.01	<0.01	<0.01	<0.01	<0.01	<0.01	<0.01	<0.01	<0.01	<0.01	0.02542	<0.01	<0.01	0.01564	<0.01	0.41838	0.16129	0.93353	<0.01
Monb	<0.01	<0.01	<0.01	<0.01	<0.01	<0.01	<0.01	<0.01	<0.01	<0.01	<0.01	<0.01	<0.01	<0.01	<0.01	<0.01	<0.01	<0.01	<0.01	0.04888	<0.01	0.06647	<0.01	<0.01	0.06843	<0.01	0.02737	0.01173	0.01857	<0.01	0.12023
Tib_NY	<0.01	<0.01	<0.01	<0.01	<0.01	<0.01	<0.01	<0.01	<0.01	<0.01	<0.01	<0.01	<0.01	<0.01	<0.01	<0.01	<0.01	<0.01	<0.01	<0.01	<0.01	0.03519	<0.01	<0.01	<0.01	<0.01	0.46432	0.48974	0.57674	<0.01	0.58651	0.04008
Lhob	<0.01	<0.01	<0.01	<0.01	<0.01	<0.01	<0.01	<0.01	<0.01	<0.01	<0.01	<0.01	0.02346	<0.01	<0.01	<0.01	<0.01	<0.01	<0.01	0.10557	0.02444	0.13978	<0.01	0.07527	0.02835	<0.01	0.63343	0.22092	0.26882	0.03617	0.64418	0.34995	0.56891
Tib_SN	<0.01	<0.01	<0.01	<0.01	<0.01	<0.01	<0.01	<0.01	<0.01	<0.01	<0.01	<0.01	<0.01	<0.01	<0.01	<0.01	<0.01	<0.01	<0.01	<0.01	<0.01	0.04203	<0.01	<0.01	<0.01	<0.01	0.19062	0.37634	0.10362	<0.01	0.15445	0.06745	0.75171	0.33529
Tib_RK_2	<0.01	<0.01	<0.01	<0.01	<0.01	<0.01	<0.01	<0.01	<0.01	<0.01	<0.01	<0.01	<0.01	<0.01	<0.01	<0.01	<0.01	<0.01	<0.01	<0.01	<0.01	0.0176	<0.01	<0.01	<0.01	<0.01	<0.01	0.04985	0.16618	<0.01	0.18671	0.10655	0.44184	0.06745	0.40567
Tib_GD	<0.01	<0.01	<0.01	<0.01	<0.01	<0.01	<0.01	<0.01	<0.01	<0.01	<0.01	<0.01	<0.01	<0.01	<0.01	<0.01	<0.01	<0.01	<0.01	<0.01	<0.01	<0.01	<0.01	<0.01	<0.01	<0.01	<0.01	<0.01	<0.01	<0.01	<0.01	<0.01	<0.01	0.62659	<0.01	<0.01
Tib_LS_1	<0.01	<0.01	<0.01	<0.01	<0.01	<0.01	<0.01	<0.01	<0.01	<0.01	<0.01	<0.01	<0.01	<0.01	<0.01	<0.01	<0.01	<0.01	<0.01	<0.01	<0.01	<0.01	<0.01	<0.01	<0.01	<0.01	<0.01	<0.01	<0.01	<0.01	<0.01	<0.01	<0.01	0.18866	<0.01	<0.01	0.24145
Tib_LS_2	<0.01	<0.01	<0.01	<0.01	<0.01	<0.01	<0.01	<0.01	<0.01	<0.01	<0.01	<0.01	<0.01	<0.01	<0.01	<0.01	<0.01	<0.01	<0.01	<0.01	<0.01	0.01075	<0.01	<0.01	<0.01	<0.01	0.01173	<0.01	0.51417	<0.01	0.26588	0.01173	0.18964	0.03519	0.0479	0.57674	<0.01	<0.01
HN-YN	<0.01	<0.01	<0.01	<0.01	<0.01	<0.01	<0.01	<0.01	<0.01	<0.01	<0.01	<0.01	0.12023	<0.01	<0.01	<0.01	<0.01	<0.01	<0.01	<0.01	<0.01	0.01075	<0.01	<0.01	<0.01	<0.01	<0.01	<0.01	<0.01	<0.01	<0.01	<0.01	<0.01	0.02248	<0.01	<0.01	<0.01	<0.01	<0.01
BA-YN1	<0.01	<0.01	<0.01	<0.01	<0.01	<0.01	<0.01	<0.01	<0.01	<0.01	<0.01	<0.01	0.15738	<0.01	<0.01	<0.01	<0.01	<0.01	<0.01	<0.01	<0.01	0.03812	<0.01	<0.01	<0.01	<0.01	<0.01	<0.01	<0.01	<0.01	<0.01	<0.01	<0.01	0.02639	<0.01	<0.01	<0.01	<0.01	<0.01	0.04301
BA-YN2	<0.01	<0.01	<0.01	<0.01	<0.01	<0.01	<0.01	<0.01	<0.01	<0.01	<0.01	<0.01	0.06158	0.01466	0.01857	<0.01	<0.01	<0.01	<0.01	<0.01	<0.01	0.05376	<0.01	<0.01	<0.01	<0.01	<0.01	<0.01	<0.01	0.06354	<0.01	0.01369	<0.01	0.0176	<0.01	<0.01	0.02053	0.21017	<0.01	0.17204	0.10753
YI-YN1	0.05083	0.08113	<0.01	<0.01	0.09286	<0.01	<0.01	<0.01	<0.01	<0.01	0.01466	<0.01	0.22776	0.01955	0.10753	<0.01	<0.01	<0.01	<0.01	0.16129	0.01369	0.11632	<0.01	0.34506	0.09091	<0.01	0.03812	0.01271	0.02248	0.05376	0.05963	0.19062	0.02639	0.39883	0.05083	0.01564	0.26588	0.82209	<0.01	0.60215	0.10753	0.58944
YI-YN2	<0.01	<0.01	<0.01	<0.01	<0.01	<0.01	<0.01	<0.01	<0.01	<0.01	<0.01	<0.01	0.07136	<0.01	<0.01	<0.01	<0.01	<0.01	<0.01	<0.01	<0.01	0.04594	<0.01	<0.01	0.01271	<0.01	<0.01	<0.01	<0.01	<0.01	<0.01	<0.01	<0.01	<0.01	<0.01	<0.01	<0.01	0.04203	<0.01	0.17302	0.01955	0.09091	0.71261
JN-YN	0.05083	0.02639	<0.01	<0.01	0.09971	0.12512	<0.01	0.04203	<0.01	<0.01	<0.01	<0.01	0.51124	0.12512	0.1085	<0.01	0.01173	0.01369	<0.01	0.01173	<0.01	0.01173	<0.01	<0.01	<0.01	<0.01	<0.01	<0.01	<0.01	<0.01	<0.01	<0.01	<0.01	0.01173	<0.01	<0.01	0.02346	0.07136	<0.01	0.22287	0.05963	0.0782	0.31085	0.2131
LH-YN	<0.01	<0.01	<0.01	<0.01	<0.01	<0.01	<0.01	<0.01	<0.01	<0.01	<0.01	0.0176	<0.01	<0.01	<0.01	<0.01	<0.01	<0.01	<0.01	<0.01	<0.01	<0.01	<0.01	<0.01	<0.01	<0.01	<0.01	<0.01	<0.01	<0.01	<0.01	<0.01	<0.01	<0.01	<0.01	<0.01	<0.01	<0.01	<0.01	0.08504	0.01173	0.25122	0.1652	0.01662	0.02933
PM-YN	<0.01	<0.01	<0.01	<0.01	<0.01	<0.01	<0.01	0.06158	<0.01	<0.01	<0.01	<0.01	<0.01	<0.01	<0.01	<0.01	<0.01	<0.01	<0.01	0.01662	<0.01	0.05376	<0.01	0.08504	<0.01	<0.01	<0.01	<0.01	<0.01	0.01857	<0.01	0.03812	<0.01	0.36657	0.01173	<0.01	<0.01	0.03324	<0.01	<0.01	<0.01	<0.01	0.11632	<0.01	<0.01	<0.01
NX-YN	<0.01	<0.01	<0.01	<0.01	<0.01	<0.01	<0.01	<0.01	<0.01	<0.01	<0.01	<0.01	<0.01	<0.01	<0.01	<0.01	<0.01	<0.01	<0.01	<0.01	<0.01	<0.01	<0.01	<0.01	<0.01	<0.01	<0.01	<0.01	<0.01	<0.01	<0.01	<0.01	<0.01	<0.01	<0.01	<0.01	<0.01	0.02346	<0.01	0.06647	<0.01	0.18671	0.43402	0.0391	0.04008	0.13392	<0.01
ZA-YN1	<0.01	<0.01	<0.01	<0.01	<0.01	<0.01	<0.01	<0.01	<0.01	<0.01	<0.01	<0.01	<0.01	<0.01	<0.01	<0.01	<0.01	<0.01	<0.01	<0.01	<0.01	<0.01	<0.01	<0.01	<0.01	<0.01	<0.01	<0.01	<0.01	<0.01	<0.01	<0.01	<0.01	0.04301	<0.01	<0.01	<0.01	<0.01	<0.01	<0.01	<0.01	<0.01	<0.01	<0.01	<0.01	<0.01	<0.01	<0.01
ZA-YN2	<0.01	<0.01	<0.01	<0.01	<0.01	<0.01	<0.01	<0.01	<0.01	<0.01	<0.01	<0.01	<0.01	<0.01	<0.01	<0.01	<0.01	<0.01	<0.01	<0.01	<0.01	<0.01	<0.01	<0.01	<0.01	<0.01	<0.01	<0.01	<0.01	0.10459	<0.01	<0.01	<0.01	0.04301	<0.01	<0.01	<0.01	<0.01	<0.01	<0.01	<0.01	0.02639	0.04301	<0.01	<0.01	<0.01	0.03715	<0.01	<0.01
LS-YN	<0.01	<0.01	<0.01	<0.01	<0.01	<0.01	<0.01	<0.01	<0.01	<0.01	<0.01	<0.01	<0.01	<0.01	<0.01	<0.01	<0.01	<0.01	<0.01	0.03324	<0.01	<0.01	<0.01	<0.01	<0.01	<0.01	<0.01	<0.01	<0.01	<0.01	<0.01	0.01075	<0.01	0.03421	<0.01	<0.01	<0.01	<0.01	<0.01	<0.01	<0.01	0.01271	0.14565	<0.01	<0.01	<0.01	0.07331	<0.01	<0.01
Akha	<0.01	<0.01	<0.01	<0.01	<0.01	<0.01	<0.01	<0.01	<0.01	<0.01	<0.01	<0.01	<0.01	<0.01	<0.01	<0.01	<0.01	<0.01	<0.01	<0.01	<0.01	<0.01	<0.01	<0.01	<0.01	<0.01	<0.01	<0.01	<0.01	<0.01	<0.01	<0.01	<0.01	<0.01	<0.01	<0.01	<0.01	<0.01	<0.01	<0.01	<0.01	<0.01	<0.01	<0.01	<0.01	<0.01	<0.01	<0.01	<0.01
Lahu_1	<0.01	<0.01	<0.01	<0.01	<0.01	<0.01	<0.01	<0.01	<0.01	<0.01	<0.01	0.01075	<0.01	<0.01	<0.01	<0.01	<0.01	<0.01	<0.01	<0.01	<0.01	<0.01	<0.01	<0.01	<0.01	<0.01	<0.01	<0.01	<0.01	<0.01	<0.01	<0.01	<0.01	<0.01	<0.01	<0.01	<0.01	<0.01	<0.01	<0.01	<0.01	0.01173	<0.01	<0.01	<0.01	0.02639	<0.01	<0.01	<0.01
Lisu_1	<0.01	<0.01	<0.01	<0.01	<0.01	<0.01	<0.01	<0.01	<0.01	<0.01	<0.01	<0.01	<0.01	<0.01	<0.01	<0.01	<0.01	<0.01	<0.01	<0.01	<0.01	0.11241	<0.01	<0.01	<0.01	<0.01	<0.01	<0.01	<0.01	<0.01	<0.01	<0.01	<0.01	0.0176	<0.01	<0.01	<0.01	<0.01	<0.01	<0.01	0.05572	0.02151	0.05767	<0.01	<0.01	<0.01	<0.01	<0.01	<0.01
Lisu_2	<0.01	<0.01	<0.01	<0.01	<0.01	<0.01	<0.01	<0.01	<0.01	<0.01	<0.01	<0.01	<0.01	<0.01	<0.01	<0.01	<0.01	<0.01	<0.01	<0.01	<0.01	<0.01	<0.01	<0.01	<0.01	<0.01	<0.01	<0.01	<0.01	<0.01	<0.01	<0.01	<0.01	<0.01	<0.01	<0.01	<0.01	<0.01	<0.01	<0.01	<0.01	<0.01	<0.01	<0.01	<0.01	<0.01	<0.01	<0.01	<0.01
Lisu_3	0.01662	<0.01	<0.01	<0.01	<0.01	<0.01	<0.01	<0.01	0.01075	<0.01	<0.01	<0.01	<0.01	<0.01	<0.01	<0.01	<0.01	<0.01	<0.01	<0.01	<0.01	<0.01	<0.01	<0.01	<0.01	<0.01	<0.01	<0.01	<0.01	<0.01	<0.01	<0.01	<0.01	<0.01	<0.01	<0.01	<0.01	<0.01	<0.01	<0.01	<0.01	0.03226	0.02346	<0.01	0.01955	<0.01	<0.01	<0.01	<0.01
Muss	<0.01	<0.01	<0.01	<0.01	<0.01	<0.01	<0.01	<0.01	<0.01	<0.01	<0.01	<0.01	<0.01	<0.01	<0.01	<0.01	<0.01	<0.01	<0.01	<0.01	<0.01	<0.01	<0.01	<0.01	<0.01	<0.01	<0.01	<0.01	<0.01	<0.01	<0.01	<0.01	<0.01	<0.01	<0.01	<0.01	<0.01	<0.01	<0.01	<0.01	<0.01	<0.01	<0.01	<0.01	<0.01	<0.01	<0.01	<0.01	<0.01
Lisu_4	0.0567	<0.01	<0.01	<0.01	<0.01	<0.01	<0.01	<0.01	<0.01	<0.01	<0.01	<0.01	0.04106	<0.01	0.04008	0.01271	<0.01	<0.01	<0.01	<0.01	<0.01	<0.01	<0.01	<0.01	<0.01	<0.01	<0.01	<0.01	<0.01	<0.01	<0.01	<0.01	<0.01	<0.01	<0.01	<0.01	<0.01	0.02737	<0.01	0.1437	0.03128	0.11828	0.48094	0.12219	0.08993	0.51613	<0.01	0.38025	<0.01
Lyngnga	<0.01	<0.01	<0.01	<0.01	<0.01	<0.01	<0.01	<0.01	<0.01	<0.01	<0.01	<0.01	<0.01	<0.01	<0.01	<0.01	<0.01	<0.01	<0.01	<0.01	<0.01	<0.01	<0.01	<0.01	<0.01	<0.01	<0.01	<0.01	<0.01	<0.01	<0.01	<0.01	<0.01	<0.01	<0.01	<0.01	<0.01	<0.01	<0.01	<0.01	<0.01	<0.01	<0.01	<0.01	<0.01	<0.01	<0.01	<0.01	<0.01
Nong	<0.01	<0.01	<0.01	<0.01	<0.01	<0.01	<0.01	<0.01	<0.01	<0.01	<0.01	<0.01	<0.01	<0.01	<0.01	<0.01	<0.01	<0.01	<0.01	<0.01	<0.01	<0.01	<0.01	<0.01	<0.01	<0.01	<0.01	<0.01	<0.01	<0.01	<0.01	<0.01	<0.01	<0.01	<0.01	<0.01	<0.01	<0.01	<0.01	<0.01	<0.01	<0.01	<0.01	<0.01	<0.01	<0.01	<0.01	<0.01	<0.01
Mara	<0.01	<0.01	<0.01	<0.01	<0.01	<0.01	<0.01	<0.01	<0.01	<0.01	<0.01	<0.01	<0.01	<0.01	<0.01	<0.01	<0.01	<0.01	<0.01	<0.01	<0.01	<0.01	<0.01	<0.01	<0.01	<0.01	<0.01	<0.01	<0.01	<0.01	<0.01	<0.01	<0.01	<0.01	<0.01	<0.01	<0.01	<0.01	<0.01	<0.01	<0.01	<0.01	<0.01	<0.01	<0.01	<0.01	<0.01	<0.01	<0.01
Bhoi	<0.01	<0.01	<0.01	<0.01	<0.01	<0.01	<0.01	<0.01	<0.01	<0.01	<0.01	<0.01	0.04888	<0.01	<0.01	<0.01	<0.01	<0.01	<0.01	0.087	<0.01	0.13783	<0.01	<0.01	<0.01	<0.01	<0.01	<0.01	<0.01	<0.01	<0.01	<0.01	<0.01	0.02151	<0.01	<0.01	<0.01	<0.01	<0.01	<0.01	<0.01	<0.01	0.03715	<0.01	<0.01	<0.01	<0.01	<0.01	<0.01
Khyn	<0.01	<0.01	<0.01	<0.01	<0.01	<0.01	<0.01	<0.01	<0.01	<0.01	<0.01	<0.01	<0.01	<0.01	<0.01	<0.01	<0.01	<0.01	<0.01	<0.01	<0.01	0.01271	<0.01	<0.01	<0.01	<0.01	<0.01	<0.01	<0.01	<0.01	<0.01	<0.01	<0.01	0.01466	<0.01	<0.01	<0.01	<0.01	<0.01	<0.01	<0.01	<0.01	<0.01	<0.01	<0.01	<0.01	<0.01	<0.01	<0.01
War_K	<0.01	<0.01	<0.01	<0.01	<0.01	<0.01	<0.01	<0.01	0.01955	<0.01	<0.01	<0.01	<0.01	<0.01	<0.01	<0.01	<0.01	<0.01	<0.01	<0.01	<0.01	<0.01	<0.01	<0.01	<0.01	<0.01	<0.01	<0.01	0.06745	<0.01	0.01955	<0.01	0.04008	<0.01	<0.01	0.01564	<0.01	<0.01	0.0303	<0.01	<0.01	<0.01	<0.01	<0.01	<0.01	<0.01	<0.01	<0.01	<0.01
Pnar	<0.01	<0.01	<0.01	<0.01	<0.01	<0.01	<0.01	<0.01	<0.01	<0.01	<0.01	<0.01	<0.01	<0.01	<0.01	<0.01	<0.01	<0.01	<0.01	<0.01	<0.01	<0.01	<0.01	<0.01	<0.01	<0.01	<0.01	<0.01	<0.01	<0.01	<0.01	<0.01	<0.01	<0.01	<0.01	<0.01	<0.01	<0.01	<0.01	<0.01	<0.01	<0.01	<0.01	<0.01	<0.01	<0.01	<0.01	<0.01	<0.01
War_Jaint	<0.01	<0.01	<0.01	<0.01	<0.01	<0.01	<0.01	<0.01	<0.01	<0.01	<0.01	<0.01	<0.01	<0.01	<0.01	<0.01	<0.01	<0.01	<0.01	<0.01	<0.01	<0.01	<0.01	<0.01	<0.01	<0.01	<0.01	<0.01	<0.01	<0.01	<0.01	<0.01	<0.01	<0.01	<0.01	<0.01	<0.01	<0.01	<0.01	<0.01	<0.01	<0.01	<0.01	<0.01	<0.01	<0.01	<0.01	<0.01	<0.01
Nicobarese	0.01271	<0.01	<0.01	<0.01	<0.01	<0.01	<0.01	<0.01	<0.01	<0.01	<0.01	<0.01	<0.01	<0.01	<0.01	<0.01	<0.01	<0.01	<0.01	<0.01	<0.01	<0.01	<0.01	<0.01	<0.01	<0.01	<0.01	<0.01	<0.01	<0.01	<0.01	<0.01	<0.01	<0.01	<0.01	<0.01	<0.01	<0.01	<0.01	<0.01	<0.01	<0.01	<0.01	<0.01	<0.01	<0.01	<0.01	<0.01	<0.01
VA-YN1	0.07527	<0.01	<0.01	<0.01	<0.01	<0.01	<0.01	<0.01	<0.01	<0.01	<0.01	<0.01	<0.01	<0.01	<0.01	<0.01	<0.01	<0.01	<0.01	<0.01	<0.01	<0.01	<0.01	<0.01	<0.01	<0.01	<0.01	<0.01	<0.01	<0.01	<0.01	<0.01	<0.01	0.02053	<0.01	<0.01	<0.01	<0.01	<0.01	<0.01	0.01857	<0.01	0.05279	<0.01	0.01271	0.02053	<0.01	<0.01	<0.01
Va-YN2	<0.01	<0.01	<0.01	<0.01	<0.01	<0.01	<0.01	<0.01	<0.01	<0.01	<0.01	<0.01	<0.01	<0.01	<0.01	<0.01	<0.01	<0.01	<0.01	<0.01	<0.01	<0.01	<0.01	<0.01	<0.01	<0.01	<0.01	<0.01	<0.01	<0.01	<0.01	<0.01	<0.01	<0.01	<0.01	<0.01	<0.01	<0.01	<0.01	<0.01	<0.01	<0.01	<0.01	<0.01	<0.01	<0.01	<0.01	<0.01	<0.01
Bugan-YN	<0.01	<0.01	<0.01	<0.01	<0.01	<0.01	<0.01	<0.01	<0.01	<0.01	<0.01	<0.01	<0.01	<0.01	<0.01	<0.01	<0.01	<0.01	<0.01	<0.01	<0.01	<0.01	<0.01	<0.01	<0.01	<0.01	<0.01	<0.01	<0.01	<0.01	<0.01	<0.01	<0.01	<0.01	<0.01	<0.01	<0.01	<0.01	<0.01	<0.01	<0.01	0.02737	0.02933	<0.01	0.0176	0.07038	<0.01	<0.01	<0.01
Kinh_VIE	<0.01	<0.01	<0.01	<0.01	<0.01	<0.01	<0.01	<0.01	<0.01	<0.01	<0.01	<0.01	0.0176	<0.01	<0.01	<0.01	<0.01	<0.01	<0.01	<0.01	<0.01	<0.01	<0.01	<0.01	<0.01	<0.01	<0.01	<0.01	<0.01	<0.01	<0.01	<0.01	<0.01	<0.01	<0.01	<0.01	<0.01	<0.01	<0.01	<0.01	<0.01	0.03128	0.09971	<0.01	0.16227	0.02151	<0.01	0.01662	<0.01
MidVIE	0.02248	<0.01	<0.01	<0.01	<0.01	<0.01	<0.01	<0.01	<0.01	<0.01	<0.01	<0.01	0.05181	<0.01	<0.01	<0.01	<0.01	<0.01	<0.01	<0.01	<0.01	<0.01	<0.01	<0.01	<0.01	<0.01	<0.01	<0.01	<0.01	<0.01	<0.01	<0.01	<0.01	<0.01	<0.01	<0.01	<0.01	<0.01	<0.01	0.01662	<0.01	0.03226	0.06256	<0.01	0.15934	0.2346	<0.01	0.02346	<0.01
NorthVIE1	0.02444	<0.01	<0.01	<0.01	<0.01	<0.01	<0.01	<0.01	<0.01	<0.01	<0.01	<0.01	0.06158	<0.01	<0.01	<0.01	<0.01	<0.01	<0.01	<0.01	<0.01	<0.01	<0.01	<0.01	<0.01	<0.01	<0.01	<0.01	<0.01	<0.01	<0.01	<0.01	<0.01	<0.01	<0.01	<0.01	<0.01	<0.01	<0.01	<0.01	<0.01	0.01955	0.05572	<0.01	0.28837	<0.01	<0.01	<0.01	<0.01
NorthVIE2	0.01369	<0.01	<0.01	<0.01	<0.01	<0.01	<0.01	<0.01	<0.01	<0.01	<0.01	<0.01	0.02835	<0.01	<0.01	<0.01	<0.01	<0.01	<0.01	<0.01	<0.01	<0.01	<0.01	<0.01	<0.01	<0.01	<0.01	<0.01	<0.01	<0.01	<0.01	<0.01	<0.01	<0.01	<0.01	<0.01	<0.01	<0.01	<0.01	0.06354	<0.01	0.0567	0.15445	0.01271	0.14076	0.2825	<0.01	0.1173	<0.01
SouthVIE	<0.01	<0.01	<0.01	<0.01	<0.01	<0.01	<0.01	<0.01	<0.01	<0.01	<0.01	<0.01	0.02933	<0.01	<0.01	<0.01	<0.01	<0.01	<0.01	<0.01	<0.01	<0.01	<0.01	<0.01	<0.01	<0.01	<0.01	<0.01	<0.01	<0.01	<0.01	<0.01	<0.01	<0.01	<0.01	<0.01	<0.01	0.02639	<0.01	0.02444	<0.01	0.08798	0.24438	0.10557	0.33627	0.15445	<0.01	0.06549	<0.01
Sakai	<0.01	<0.01	<0.01	<0.01	<0.01	<0.01	<0.01	<0.01	<0.01	<0.01	<0.01	<0.01	<0.01	<0.01	<0.01	<0.01	<0.01	<0.01	<0.01	<0.01	<0.01	<0.01	<0.01	<0.01	<0.01	<0.01	<0.01	<0.01	<0.01	<0.01	<0.01	<0.01	<0.01	<0.01	<0.01	<0.01	<0.01	<0.01	<0.01	<0.01	<0.01	<0.01	<0.01	<0.01	<0.01	<0.01	<0.01	<0.01	<0.01
Chong	0.04888	<0.01	<0.01	<0.01	0.06354	<0.01	<0.01	<0.01	<0.01	<0.01	<0.01	0.01564	0.08895	<0.01	0.20235	0.0176	<0.01	<0.01	<0.01	0.03128	<0.01	0.20626	<0.01	0.07527	<0.01	<0.01	<0.01	<0.01	<0.01	0.07429	<0.01	<0.01	<0.01	0.02151	<0.01	<0.01	0.01173	0.12512	<0.01	0.49267	0.36364	0.44184	0.63343	0.16618	0.08113	0.65689	0.12708	0.7175	<0.01
Khm	0.04497	0.21505	<0.01	<0.01	<0.01	<0.01	<0.01	<0.01	<0.01	<0.01	<0.01	<0.01	<0.01	<0.01	0.07331	0.01466	<0.01	<0.01	<0.01	<0.01	<0.01	<0.01	<0.01	<0.01	<0.01	<0.01	<0.01	<0.01	<0.01	<0.01	<0.01	<0.01	<0.01	<0.01	<0.01	<0.01	<0.01	<0.01	<0.01	0.0391	0.01564	0.10362	0.07331	<0.01	0.04497	0.58944	<0.01	0.07527	<0.01
ChB	<0.01	<0.01	<0.01	<0.01	<0.01	<0.01	<0.01	<0.01	<0.01	<0.01	<0.01	<0.01	<0.01	<0.01	<0.01	<0.01	<0.01	<0.01	<0.01	<0.01	<0.01	<0.01	<0.01	<0.01	<0.01	<0.01	<0.01	<0.01	<0.01	<0.01	<0.01	<0.01	<0.01	<0.01	<0.01	<0.01	<0.01	<0.01	<0.01	<0.01	<0.01	0.02639	0.09482	0.01564	<0.01	<0.01	<0.01	<0.01	<0.01
MWCAM	<0.01	<0.01	<0.01	<0.01	<0.01	<0.01	<0.01	<0.01	<0.01	<0.01	<0.01	<0.01	<0.01	<0.01	<0.01	<0.01	<0.01	<0.01	<0.01	<0.01	<0.01	<0.01	<0.01	<0.01	<0.01	<0.01	<0.01	<0.01	<0.01	<0.01	<0.01	<0.01	<0.01	<0.01	<0.01	<0.01	<0.01	<0.01	<0.01	<0.01	<0.01	<0.01	0.0176	<0.01	0.01075	0.07722	<0.01	0.01173	<0.01
Semang	<0.01	<0.01	<0.01	<0.01	<0.01	<0.01	<0.01	<0.01	<0.01	<0.01	<0.01	<0.01	<0.01	<0.01	<0.01	<0.01	<0.01	<0.01	<0.01	<0.01	<0.01	<0.01	<0.01	<0.01	<0.01	<0.01	<0.01	<0.01	<0.01	<0.01	<0.01	<0.01	<0.01	<0.01	<0.01	<0.01	<0.01	<0.01	<0.01	<0.01	<0.01	<0.01	<0.01	<0.01	<0.01	<0.01	<0.01	<0.01	<0.01
Senoi	<0.01	<0.01	<0.01	<0.01	<0.01	<0.01	<0.01	<0.01	<0.01	<0.01	<0.01	<0.01	<0.01	<0.01	<0.01	<0.01	<0.01	<0.01	<0.01	<0.01	<0.01	<0.01	<0.01	<0.01	<0.01	<0.01	<0.01	<0.01	<0.01	<0.01	<0.01	<0.01	<0.01	<0.01	<0.01	<0.01	<0.01	<0.01	<0.01	<0.01	<0.01	<0.01	<0.01	<0.01	<0.01	<0.01	<0.01	<0.01	<0.01
Semelai	<0.01	<0.01	<0.01	<0.01	<0.01	<0.01	<0.01	<0.01	<0.01	<0.01	<0.01	<0.01	<0.01	<0.01	<0.01	<0.01	<0.01	<0.01	<0.01	<0.01	<0.01	<0.01	<0.01	<0.01	<0.01	<0.01	<0.01	<0.01	<0.01	<0.01	<0.01	<0.01	<0.01	<0.01	<0.01	<0.01	<0.01	<0.01	<0.01	<0.01	<0.01	<0.01	<0.01	<0.01	<0.01	<0.01	<0.01	<0.01	<0.01
DA-YN1	<0.01	<0.01	<0.01	<0.01	<0.01	<0.01	<0.01	<0.01	<0.01	<0.01	<0.01	<0.01	0.21408	<0.01	<0.01	<0.01	<0.01	<0.01	<0.01	<0.01	<0.01	<0.01	<0.01	<0.01	<0.01	<0.01	<0.01	<0.01	<0.01	<0.01	<0.01	<0.01	<0.01	<0.01	<0.01	<0.01	<0.01	<0.01	<0.01	0.10166	<0.01	0.14956	0.38123	0.0391	0.38025	0.07722	<0.01	0.0958	<0.01
DA-YN2	0.02444	0.05376	<0.01	<0.01	0.01369	0.09677	<0.01	<0.01	<0.01	<0.01	<0.01	<0.01	0.14663	0.08309	0.3695	<0.01	0.05767	0.02835	0.01466	<0.01	<0.01	<0.01	<0.01	<0.01	<0.01	<0.01	<0.01	<0.01	<0.01	<0.01	<0.01	<0.01	<0.01	0.01075	<0.01	<0.01	0.05279	0.47703	<0.01	0.15347	0.07136	0.22483	0.32258	0.08504	0.71945	0.14076	<0.01	0.09482	<0.01
BU-YN	0.01857	<0.01	<0.01	<0.01	<0.01	0.01857	<0.01	<0.01	<0.01	<0.01	<0.01	<0.01	0.08407	<0.01	0.01955	<0.01	<0.01	<0.01	<0.01	<0.01	<0.01	<0.01	<0.01	<0.01	<0.01	<0.01	<0.01	<0.01	<0.01	<0.01	<0.01	<0.01	<0.01	<0.01	<0.01	<0.01	<0.01	<0.01	<0.01	0.06549	<0.01	0.08407	0.09482	0.04008	0.29423	0.10655	<0.01	0.12903	<0.01
LC-YN	<0.01	<0.01	<0.01	<0.01	<0.01	0.07918	<0.01	<0.01	<0.01	<0.01	<0.01	<0.01	0.06061	0.05083	<0.01	<0.01	<0.01	<0.01	<0.01	<0.01	<0.01	<0.01	<0.01	<0.01	<0.01	<0.01	<0.01	<0.01	<0.01	<0.01	<0.01	<0.01	<0.01	<0.01	<0.01	<0.01	<0.01	<0.01	<0.01	<0.01	<0.01	0.0303	0.11144	0.05083	0.1085	<0.01	<0.01	<0.01	<0.01
OT-YN	<0.01	<0.01	<0.01	<0.01	<0.01	0.26002	<0.01	<0.01	<0.01	<0.01	<0.01	<0.01	0.05572	0.11632	<0.01	<0.01	<0.01	0.03226	<0.01	<0.01	<0.01	<0.01	<0.01	<0.01	<0.01	<0.01	<0.01	<0.01	<0.01	<0.01	<0.01	<0.01	<0.01	<0.01	<0.01	<0.01	<0.01	<0.01	<0.01	<0.01	<0.01	0.0176	0.03226	0.02737	0.16618	<0.01	<0.01	<0.01	<0.01
GL-YN	<0.01	<0.01	<0.01	0.02933	<0.01	<0.01	<0.01	0.08211	<0.01	<0.01	<0.01	<0.01	0.01857	0.01955	0.01857	<0.01	<0.01	<0.01	<0.01	<0.01	<0.01	<0.01	<0.01	0.03617	<0.01	<0.01	<0.01	<0.01	<0.01	0.01271	<0.01	<0.01	<0.01	<0.01	<0.01	<0.01	<0.01	0.10068	<0.01	0.01271	<0.01	0.06061	0.05572	0.03128	0.04399	0.03324	0.2131	0.09775	<0.01
BY-GZ1	<0.01	<0.01	<0.01	<0.01	<0.01	0.14272	<0.01	<0.01	<0.01	<0.01	<0.01	<0.01	0.09482	0.15738	<0.01	<0.01	<0.01	<0.01	<0.01	<0.01	<0.01	<0.01	<0.01	<0.01	<0.01	<0.01	<0.01	<0.01	<0.01	<0.01	<0.01	<0.01	<0.01	<0.01	<0.01	<0.01	<0.01	<0.01	<0.01	<0.01	<0.01	0.03128	0.0567	0.01857	0.19062	<0.01	<0.01	<0.01	<0.01
BY-GZ2	<0.01	<0.01	<0.01	<0.01	<0.01	0.02737	<0.01	<0.01	<0.01	<0.01	<0.01	<0.01	0.02346	0.04106	<0.01	<0.01	<0.01	<0.01	<0.01	<0.01	<0.01	<0.01	<0.01	<0.01	<0.01	<0.01	<0.01	<0.01	<0.01	<0.01	<0.01	<0.01	<0.01	<0.01	<0.01	<0.01	<0.01	<0.01	<0.01	<0.01	<0.01	0.05572	0.18573	0.09286	0.11339	<0.01	<0.01	<0.01	<0.01
GL-GZ1	0.06843	<0.01	<0.01	<0.01	<0.01	0.4477	<0.01	<0.01	<0.01	<0.01	<0.01	0.02248	0.54936	0.5259	0.01075	<0.01	<0.01	0.01466	<0.01	<0.01	<0.01	<0.01	<0.01	0.01955	<0.01	<0.01	<0.01	<0.01	<0.01	<0.01	<0.01	<0.01	<0.01	<0.01	<0.01	<0.01	<0.01	<0.01	<0.01	0.24145	0.02346	0.08113	0.23265	0.13881	0.52395	0.07527	<0.01	0.03324	<0.01
GL-GZ2	<0.01	<0.01	<0.01	<0.01	<0.01	<0.01	<0.01	<0.01	<0.01	<0.01	<0.01	<0.01	0.03128	<0.01	<0.01	<0.01	<0.01	<0.01	<0.01	<0.01	<0.01	<0.01	<0.01	<0.01	<0.01	<0.01	<0.01	<0.01	<0.01	<0.01	<0.01	<0.01	<0.01	<0.01	<0.01	<0.01	<0.01	<0.01	<0.01	<0.01	<0.01	0.11241	0.05279	<0.01	0.03324	<0.01	<0.01	<0.01	<0.01
GL-GZ3	<0.01	<0.01	<0.01	<0.01	<0.01	<0.01	<0.01	<0.01	<0.01	<0.01	<0.01	<0.01	<0.01	<0.01	<0.01	<0.01	<0.01	<0.01	<0.01	<0.01	<0.01	<0.01	<0.01	<0.01	<0.01	<0.01	<0.01	<0.01	<0.01	<0.01	<0.01	<0.01	<0.01	<0.01	<0.01	<0.01	<0.01	<0.01	<0.01	<0.01	<0.01	<0.01	<0.01	<0.01	<0.01	<0.01	<0.01	<0.01	<0.01
Mulam-GX	<0.01	<0.01	<0.01	<0.01	<0.01	0.0303	<0.01	<0.01	<0.01	<0.01	<0.01	<0.01	0.14076	0.04985	<0.01	<0.01	<0.01	<0.01	<0.01	<0.01	<0.01	<0.01	<0.01	<0.01	<0.01	<0.01	<0.01	<0.01	<0.01	<0.01	<0.01	<0.01	<0.01	<0.01	<0.01	<0.01	<0.01	<0.01	<0.01	<0.01	<0.01	0.06647	0.08993	0.02053	0.16911	<0.01	<0.01	<0.01	<0.01
Maonan-GX	<0.01	<0.01	<0.01	<0.01	<0.01	<0.01	<0.01	<0.01	<0.01	<0.01	<0.01	<0.01	<0.01	<0.01	<0.01	<0.01	<0.01	<0.01	<0.01	<0.01	<0.01	<0.01	<0.01	<0.01	<0.01	<0.01	<0.01	<0.01	<0.01	<0.01	<0.01	<0.01	<0.01	<0.01	<0.01	<0.01	<0.01	<0.01	<0.01	<0.01	<0.01	0.02346	0.08993	0.01955	0.08798	<0.01	<0.01	<0.01	<0.01
Caolan-GX	<0.01	<0.01	<0.01	<0.01	<0.01	0.10166	<0.01	<0.01	<0.01	<0.01	<0.01	<0.01	0.30596	0.35093	<0.01	<0.01	<0.01	<0.01	<0.01	<0.01	<0.01	<0.01	<0.01	<0.01	<0.01	<0.01	<0.01	<0.01	<0.01	<0.01	<0.01	<0.01	<0.01	<0.01	<0.01	<0.01	<0.01	0.01466	<0.01	0.04985	<0.01	0.29326	0.27175	0.1085	0.42522	0.10068	<0.01	0.01662	<0.01
SU-GX	0.05279	<0.01	<0.01	<0.01	<0.01	<0.01	<0.01	<0.01	<0.01	<0.01	<0.01	<0.01	0.0694	0.01369	<0.01	<0.01	<0.01	<0.01	<0.01	<0.01	<0.01	<0.01	<0.01	<0.01	<0.01	<0.01	<0.01	<0.01	<0.01	<0.01	<0.01	<0.01	<0.01	<0.01	<0.01	<0.01	<0.01	<0.01	<0.01	0.01075	<0.01	0.03617	0.04301	<0.01	0.13685	0.02444	<0.01	<0.01	<0.01
ZH-GX1	<0.01	<0.01	<0.01	<0.01	<0.01	0.44477	<0.01	<0.01	<0.01	<0.01	<0.01	<0.01	0.17107	0.40958	<0.01	<0.01	<0.01	<0.01	<0.01	<0.01	<0.01	<0.01	<0.01	<0.01	<0.01	<0.01	<0.01	<0.01	<0.01	<0.01	<0.01	<0.01	<0.01	<0.01	<0.01	<0.01	<0.01	<0.01	<0.01	<0.01	<0.01	0.01955	0.02248	0.0176	0.19257	0.01564	<0.01	<0.01	<0.01
ZH-GX2	<0.01	<0.01	<0.01	<0.01	<0.01	<0.01	<0.01	<0.01	<0.01	<0.01	<0.01	<0.01	0.01369	<0.01	<0.01	<0.01	<0.01	<0.01	<0.01	<0.01	<0.01	<0.01	<0.01	<0.01	<0.01	<0.01	<0.01	<0.01	<0.01	<0.01	<0.01	<0.01	<0.01	<0.01	<0.01	<0.01	<0.01	0.01369	<0.01	<0.01	<0.01	0.07527	0.42424	0.14565	0.09384	0.11828	<0.01	0.02346	<0.01
WS-GX	<0.01	<0.01	<0.01	<0.01	<0.01	<0.01	<0.01	<0.01	<0.01	<0.01	<0.01	<0.01	<0.01	<0.01	<0.01	<0.01	<0.01	<0.01	<0.01	<0.01	<0.01	<0.01	<0.01	<0.01	<0.01	<0.01	<0.01	<0.01	<0.01	<0.01	<0.01	<0.01	<0.01	<0.01	<0.01	<0.01	<0.01	0.03519	<0.01	<0.01	<0.01	0.14956	0.19355	0.0176	0.16031	0.27859	<0.01	0.06452	<0.01
Yerong--GX	0.11828	0.07429	0.01466	<0.01	0.0176	0.01564	<0.01	<0.01	<0.01	<0.01	<0.01	<0.01	0.1173	0.05474	0.29912	<0.01	<0.01	0.02444	<0.01	<0.01	<0.01	<0.01	<0.01	<0.01	<0.01	<0.01	0.01075	<0.01	<0.01	<0.01	0.01662	<0.01	<0.01	0.07429	<0.01	<0.01	0.37439	0.77517	<0.01	0.32258	0.24536	0.45357	0.54448	0.34995	0.25611	0.3607	0.01466	0.23069	0.01075
GL-GX	<0.01	<0.01	<0.01	<0.01	<0.01	0.0567	<0.01	<0.01	<0.01	<0.01	<0.01	<0.01	0.33724	0.07038	<0.01	<0.01	<0.01	<0.01	<0.01	<0.01	<0.01	<0.01	<0.01	<0.01	<0.01	<0.01	<0.01	<0.01	<0.01	<0.01	<0.01	<0.01	<0.01	<0.01	<0.01	<0.01	<0.01	<0.01	<0.01	0.01173	0.07331	0.05474	0.02737	0.05279	0.37537	<0.01	0.01955	<0.01	<0.01
Dong-GX	<0.01	<0.01	<0.01	<0.01	<0.01	<0.01	<0.01	<0.01	<0.01	<0.01	<0.01	<0.01	<0.01	<0.01	<0.01	<0.01	<0.01	<0.01	<0.01	<0.01	<0.01	<0.01	<0.01	<0.01	<0.01	<0.01	<0.01	<0.01	<0.01	<0.01	<0.01	<0.01	<0.01	<0.01	<0.01	<0.01	<0.01	<0.01	<0.01	<0.01	<0.01	<0.01	<0.01	<0.01	0.04692	<0.01	<0.01	<0.01	<0.01
Danga-HI	<0.01	<0.01	<0.01	<0.01	<0.01	<0.01	<0.01	<0.01	<0.01	<0.01	<0.01	<0.01	0.04888	<0.01	<0.01	<0.01	<0.01	<0.01	<0.01	<0.01	<0.01	<0.01	<0.01	<0.01	<0.01	<0.01	<0.01	<0.01	<0.01	<0.01	<0.01	<0.01	<0.01	<0.01	<0.01	<0.01	<0.01	0.10459	<0.01	<0.01	<0.01	0.19746	0.40371	0.07234	0.17595	<0.01	<0.01	0.05181	<0.01
Lingao-HI	<0.01	0.14761	<0.01	<0.01	0.02835	0.01662	<0.01	<0.01	<0.01	<0.01	<0.01	<0.01	0.27957	<0.01	0.63832	<0.01	<0.01	<0.01	<0.01	<0.01	<0.01	<0.01	<0.01	<0.01	<0.01	<0.01	<0.01	<0.01	<0.01	<0.01	<0.01	<0.01	<0.01	0.02053	<0.01	<0.01	0.01173	0.49169	<0.01	0.25024	0.174	0.71457	0.73803	0.17595	0.39394	0.09971	0.04203	0.12219	<0.01
HL-HI	<0.01	<0.01	<0.01	<0.01	<0.01	<0.01	<0.01	<0.01	<0.01	<0.01	<0.01	<0.01	<0.01	<0.01	<0.01	<0.01	<0.01	<0.01	<0.01	<0.01	<0.01	<0.01	<0.01	<0.01	<0.01	<0.01	<0.01	<0.01	<0.01	<0.01	<0.01	<0.01	<0.01	<0.01	<0.01	<0.01	<0.01	<0.01	<0.01	<0.01	<0.01	0.087	0.13196	0.04106	0.02933	<0.01	<0.01	<0.01	<0.01
JM-HI	<0.01	<0.01	<0.01	<0.01	<0.01	<0.01	<0.01	<0.01	<0.01	<0.01	<0.01	<0.01	<0.01	<0.01	<0.01	<0.01	<0.01	<0.01	<0.01	<0.01	<0.01	<0.01	<0.01	<0.01	<0.01	<0.01	<0.01	<0.01	<0.01	<0.01	<0.01	<0.01	<0.01	<0.01	<0.01	<0.01	<0.01	<0.01	<0.01	<0.01	<0.01	0.19453	0.12708	<0.01	<0.01	0.07722	<0.01	<0.01	<0.01
Cun-HI	<0.01	<0.01	<0.01	<0.01	<0.01	<0.01	<0.01	<0.01	<0.01	<0.01	<0.01	<0.01	<0.01	<0.01	<0.01	<0.01	<0.01	<0.01	<0.01	<0.01	<0.01	<0.01	<0.01	<0.01	<0.01	<0.01	<0.01	<0.01	<0.01	<0.01	<0.01	<0.01	<0.01	<0.01	<0.01	<0.01	<0.01	0.01369	<0.01	<0.01	<0.01	0.05767	0.09677	0.0694	0.01271	0.0303	<0.01	0.02248	<0.01
Thai-KK	0.04203	<0.01	<0.01	<0.01	<0.01	<0.01	<0.01	<0.01	<0.01	<0.01	<0.01	<0.01	0.0391	<0.01	0.16129	<0.01	<0.01	<0.01	<0.01	<0.01	<0.01	<0.01	<0.01	<0.01	<0.01	<0.01	<0.01	<0.01	<0.01	<0.01	<0.01	<0.01	<0.01	<0.01	<0.01	<0.01	<0.01	0.01271	<0.01	0.03226	<0.01	0.09384	0.07527	<0.01	0.19257	0.05572	<0.01	0.08895	<0.01
Phuthai-THA	0.01173	<0.01	<0.01	<0.01	<0.01	<0.01	<0.01	<0.01	<0.01	<0.01	<0.01	<0.01	<0.01	<0.01	<0.01	<0.01	<0.01	<0.01	<0.01	<0.01	<0.01	<0.01	<0.01	<0.01	<0.01	<0.01	<0.01	<0.01	<0.01	<0.01	<0.01	<0.01	<0.01	<0.01	<0.01	<0.01	<0.01	<0.01	<0.01	<0.01	<0.01	0.05865	0.07429	<0.01	0.11046	<0.01	<0.01	<0.01	<0.01
LaoSong-THA	<0.01	<0.01	<0.01	<0.01	<0.01	<0.01	<0.01	<0.01	<0.01	<0.01	<0.01	<0.01	<0.01	<0.01	<0.01	<0.01	<0.01	<0.01	<0.01	<0.01	<0.01	<0.01	<0.01	<0.01	<0.01	<0.01	<0.01	<0.01	<0.01	<0.01	<0.01	<0.01	<0.01	<0.01	<0.01	<0.01	<0.01	<0.01	<0.01	0.02053	<0.01	0.04497	0.18182	0.09482	0.05474	0.28837	<0.01	0.1564	<0.01
Thai-CM	<0.01	<0.01	<0.01	<0.01	<0.01	<0.01	<0.01	<0.01	<0.01	<0.01	<0.01	<0.01	0.05376	<0.01	<0.01	<0.01	<0.01	<0.01	<0.01	<0.01	<0.01	<0.01	<0.01	<0.01	<0.01	<0.01	<0.01	<0.01	<0.01	<0.01	<0.01	<0.01	<0.01	<0.01	<0.01	<0.01	<0.01	<0.01	<0.01	<0.01	<0.01	0.04301	0.09384	<0.01	0.174	0.07038	<0.01	0.01662	<0.01
Thai-Jin	0.04399	<0.01	<0.01	<0.01	<0.01	<0.01	<0.01	<0.01	<0.01	<0.01	<0.01	<0.01	0.11241	<0.01	0.07429	<0.01	<0.01	<0.01	<0.01	<0.01	<0.01	<0.01	<0.01	<0.01	<0.01	<0.01	<0.01	<0.01	<0.01	<0.01	<0.01	<0.01	<0.01	<0.01	<0.01	<0.01	<0.01	<0.01	<0.01	0.01173	<0.01	<0.01	<0.01	<0.01	0.21994	0.06647	<0.01	0.01955	<0.01
Thai-Yao	0.26002	<0.01	<0.01	<0.01	0.01271	<0.01	<0.01	<0.01	<0.01	<0.01	<0.01	<0.01	0.13001	<0.01	0.04399	<0.01	<0.01	<0.01	<0.01	<0.01	<0.01	<0.01	<0.01	<0.01	<0.01	<0.01	<0.01	<0.01	<0.01	<0.01	<0.01	<0.01	<0.01	<0.01	<0.01	<0.01	<0.01	<0.01	<0.01	0.09384	0.01075	0.01271	0.09482	<0.01	0.23558	0.01271	<0.01	<0.01	<0.01
Thai-Korat	0.01173	<0.01	<0.01	<0.01	<0.01	<0.01	<0.01	<0.01	<0.01	<0.01	<0.01	<0.01	0.01466	<0.01	<0.01	<0.01	<0.01	<0.01	<0.01	<0.01	<0.01	<0.01	<0.01	<0.01	<0.01	<0.01	<0.01	<0.01	<0.01	<0.01	<0.01	<0.01	<0.01	<0.01	<0.01	<0.01	<0.01	<0.01	<0.01	<0.01	<0.01	<0.01	<0.01	<0.01	0.05083	<0.01	<0.01	<0.01	<0.01
MH-YN	<0.01	<0.01	<0.01	<0.01	<0.01	<0.01	<0.01	<0.01	<0.01	<0.01	<0.01	<0.01	<0.01	<0.01	<0.01	<0.01	<0.01	<0.01	<0.01	<0.01	<0.01	<0.01	<0.01	<0.01	<0.01	<0.01	<0.01	<0.01	<0.01	<0.01	<0.01	<0.01	<0.01	<0.01	<0.01	<0.01	<0.01	<0.01	<0.01	<0.01	<0.01	0.02151	0.05767	<0.01	<0.01	<0.01	<0.01	<0.01	<0.01
YA-YN1	<0.01	<0.01	<0.01	<0.01	<0.01	<0.01	<0.01	<0.01	<0.01	<0.01	<0.01	<0.01	<0.01	<0.01	<0.01	<0.01	<0.01	<0.01	<0.01	<0.01	<0.01	<0.01	<0.01	<0.01	<0.01	<0.01	<0.01	<0.01	<0.01	<0.01	<0.01	<0.01	<0.01	<0.01	<0.01	<0.01	<0.01	<0.01	<0.01	<0.01	<0.01	0.01564	0.03128	<0.01	<0.01	<0.01	<0.01	<0.01	<0.01
YA-YN2	<0.01	<0.01	<0.01	<0.01	<0.01	<0.01	<0.01	<0.01	<0.01	<0.01	<0.01	<0.01	<0.01	<0.01	<0.01	<0.01	<0.01	<0.01	<0.01	<0.01	<0.01	<0.01	<0.01	<0.01	<0.01	<0.01	<0.01	<0.01	<0.01	<0.01	<0.01	<0.01	<0.01	0.01173	<0.01	<0.01	<0.01	0.20137	<0.01	<0.01	<0.01	0.04399	0.13294	<0.01	<0.01	<0.01	<0.01	0.01564	<0.01
YA-HN2	0.06452	<0.01	<0.01	<0.01	<0.01	<0.01	<0.01	<0.01	<0.01	<0.01	<0.01	<0.01	<0.01	<0.01	<0.01	<0.01	<0.01	<0.01	<0.01	<0.01	<0.01	<0.01	<0.01	<0.01	<0.01	<0.01	<0.01	<0.01	<0.01	<0.01	<0.01	<0.01	<0.01	0.01466	<0.01	<0.01	<0.01	0.02151	<0.01	<0.01	<0.01	0.02835	0.09971	<0.01	0.01271	<0.01	<0.01	<0.01	<0.01
YA-HN1	<0.01	<0.01	<0.01	<0.01	<0.01	<0.01	<0.01	<0.01	<0.01	<0.01	<0.01	<0.01	0.02248	<0.01	0.05767	<0.01	<0.01	<0.01	<0.01	<0.01	<0.01	<0.01	<0.01	<0.01	<0.01	<0.01	<0.01	<0.01	<0.01	<0.01	<0.01	<0.01	<0.01	0.0567	<0.01	<0.01	<0.01	0.52786	<0.01	0.13783	<0.01	0.20528	0.70283	<0.01	0.07331	0.01075	0.01369	0.087	<0.01
YA-GX1	<0.01	<0.01	<0.01	<0.01	<0.01	0.11144	<0.01	<0.01	<0.01	<0.01	<0.01	<0.01	0.02933	0.08211	<0.01	<0.01	<0.01	<0.01	<0.01	<0.01	<0.01	<0.01	<0.01	<0.01	<0.01	<0.01	<0.01	<0.01	<0.01	<0.01	<0.01	<0.01	<0.01	<0.01	<0.01	<0.01	<0.01	<0.01	<0.01	<0.01	<0.01	0.07429	0.13783	0.08993	0.16813	<0.01	<0.01	<0.01	<0.01
YA-GX2	0.0567	<0.01	<0.01	<0.01	<0.01	<0.01	<0.01	<0.01	<0.01	<0.01	<0.01	<0.01	0.06158	<0.01	0.04203	<0.01	<0.01	<0.01	<0.01	<0.01	<0.01	<0.01	<0.01	<0.01	<0.01	<0.01	<0.01	<0.01	<0.01	<0.01	<0.01	<0.01	<0.01	<0.01	<0.01	<0.01	<0.01	<0.01	<0.01	0.04985	<0.01	0.0479	0.18866	<0.01	0.26979	0.12414	<0.01	0.08993	<0.01
YA-GX3	<0.01	<0.01	<0.01	<0.01	<0.01	<0.01	<0.01	<0.01	<0.01	<0.01	<0.01	<0.01	0.03519	<0.01	<0.01	<0.01	<0.01	<0.01	<0.01	<0.01	<0.01	<0.01	<0.01	<0.01	<0.01	<0.01	<0.01	<0.01	<0.01	<0.01	<0.01	<0.01	<0.01	<0.01	<0.01	<0.01	<0.01	<0.01	<0.01	<0.01	<0.01	0.05376	0.2434	0.05083	0.17986	<0.01	<0.01	<0.01	<0.01
YA-GX4	0.01466	<0.01	<0.01	<0.01	<0.01	<0.01	<0.01	<0.01	<0.01	<0.01	<0.01	<0.01	0.01075	<0.01	0.02444	<0.01	<0.01	<0.01	<0.01	<0.01	<0.01	<0.01	<0.01	<0.01	<0.01	<0.01	<0.01	<0.01	<0.01	<0.01	<0.01	<0.01	<0.01	<0.01	<0.01	<0.01	<0.01	0.06061	<0.01	0.05376	<0.01	0.13978	0.16129	0.02542	0.15934	0.17595	<0.01	0.4565	<0.01
YA-GX5	0.01271	<0.01	<0.01	<0.01	<0.01	<0.01	<0.01	<0.01	<0.01	<0.01	<0.01	<0.01	0.01564	<0.01	<0.01	<0.01	<0.01	<0.01	<0.01	<0.01	<0.01	<0.01	<0.01	<0.01	<0.01	<0.01	<0.01	<0.01	<0.01	<0.01	<0.01	<0.01	<0.01	<0.01	<0.01	<0.01	<0.01	<0.01	<0.01	<0.01	<0.01	0.09384	0.22972	0.02737	0.10362	0.01173	<0.01	0.0391	<0.01
YA-GX6	<0.01	<0.01	<0.01	<0.01	<0.01	<0.01	<0.01	<0.01	<0.01	<0.01	<0.01	<0.01	0.01173	<0.01	<0.01	<0.01	<0.01	<0.01	<0.01	<0.01	<0.01	<0.01	<0.01	<0.01	<0.01	<0.01	<0.01	<0.01	<0.01	<0.01	<0.01	<0.01	<0.01	<0.01	<0.01	<0.01	<0.01	0.0391	<0.01	<0.01	<0.01	0.08602	0.16618	0.02444	0.06256	0.01466	<0.01	0.06256	<0.01
YA-GX7	0.08407	<0.01	<0.01	<0.01	<0.01	<0.01	<0.01	<0.01	<0.01	<0.01	<0.01	<0.01	0.0303	<0.01	<0.01	<0.01	<0.01	<0.01	<0.01	<0.01	<0.01	<0.01	<0.01	<0.01	<0.01	<0.01	<0.01	<0.01	<0.01	<0.01	<0.01	<0.01	<0.01	<0.01	<0.01	<0.01	<0.01	<0.01	<0.01	0.08504	<0.01	0.0694	0.31476	<0.01	0.12121	0.05865	<0.01	0.12708	<0.01
YA-GD	<0.01	<0.01	<0.01	<0.01	<0.01	<0.01	<0.01	<0.01	<0.01	<0.01	<0.01	<0.01	<0.01	<0.01	<0.01	<0.01	<0.01	<0.01	<0.01	<0.01	<0.01	<0.01	<0.01	<0.01	<0.01	<0.01	<0.01	<0.01	<0.01	<0.01	<0.01	<0.01	<0.01	<0.01	<0.01	<0.01	<0.01	0.03226	<0.01	<0.01	<0.01	0.12903	0.34702	0.01564	0.04497	<0.01	<0.01	0.01075	<0.01
[truncated: 80 more columns]
